# Supplementary material for: Exploring Extended Warheads toward Developing Cysteine-Targeted Covalent Kinase Inhibitors
Source: J Chem Inf Model. 2024 Dec 10;64(24):9517–27. doi: 10.1021/acs.jcim.4c00890 (PMC11684028; doi:10.1021/acs.jcim.4c00890)
Supplement: Supplementary file 2 — ci4c00890_si_008.xlsx [file ci4c00890_si_008.xlsx]

## Sheet: Table_S1
Acrylamide	Butynamide	Aldehyde	Cyanoacrylamide
O00444	O00444	O00444	O75582
O14578	O75676	O75676	P00533
O14733	O76039	O76039	P04626
O14757	O94804	O94804	P09619
O14920	O95835	O95835	P11362
O14976	P00533	P00533	P12931
O43283	P04626	P04626	P21802
O43318	P07947	P07947	P34947
O75460	P09619	P09619	P35968
O94804	P11362	P11362	P42680
O94806	P12931	P12931	P42681
O94921	P21802	P21802	P51451
O95819	P22455	P22455	P51812
O95835	P22607	P22607	P51813
O96013	P27361	P34947	P51955
O96017	P34947	P36507	P52333
P00533	P36507	P36888	P53350
P04626	P36888	P42680	Q05397
P07333	P42680	P42681	Q06187
P07947	P42681	P49841	Q08881
P08581	P49841	P51451	Q15418
P09619	P51451	P51812
P09769	P51812	P51813
P0C1S8	P51813	P52333
P10721	P51955	Q02750
P11362	P52333	Q05397
P12931	Q02750	Q06187
P15056	Q05397	Q08881
P16234	Q06187	Q13043
P17948	Q08881	Q13163
P19525	Q13043	Q13188
P21802	Q13163	Q14164
P21860	Q13188	Q14680
P22455	Q14164	Q15418
P22607	Q14680	Q6PHR2
P24941	Q15418	Q8IW41
P27361	Q6PHR2	Q92918
P28482	Q8IW41	Q9H2G2
P29320	Q92918	Q9UHD2
P29322	Q9H2G2	Q9UKE5
P29323	Q9UHD2	Q9Y4K4
P30291	Q9UKE5
P31749	Q9Y4K4
P33981
P34947
P35916
P35968
P36507
P36888
P37173
P42336
P42680
P42681
P45983
P45984
P49137
P49841
P50613
P50750
P51451
P51617
P51812
P51813
P51955
P51956
P52333
P53350
P53779
P54753
P54756
P54760
P54764
P57058
P78368
Q00535
Q02750
Q04912
Q05397
Q06187
Q08881
Q12851
Q12852
Q13043
Q13163
Q13188
Q13233
Q13470
Q14044
Q14164
Q14680
Q15139
Q15303
Q15375
Q15418
Q15759
Q16539
Q16659
Q2M2I8
Q6P5Z2
Q6PHR2
Q7L7X3
Q8IVH8
Q8N4C8
Q8TDR2
Q92918
Q96PY6
Q99558
Q99640
Q9BUB5
Q9BYT3
Q9BZL6
Q9H1R3
Q9H2G2
Q9H2K8
Q9HBH9
Q9NQU5
Q9NRP7
Q9NSY1
Q9NY57
Q9NYL2
Q9NYV4
Q9NZJ5
Q9P2K8
Q9UBS0
Q9UHD2
Q9UK32
Q9UKE5
Q9UL54
Q9Y2H9
Q9Y4K4
Q9Y6M4
Q9Y6R4

## Sheet: Table-S2
Indes	SMILES	MolecularWeight	LogP	Topological polar surface area (TPSA)	RotatableBonds	HBD	HBA
1	*C1CCC(*)CC1	82.15	2.24	0	0	0	0
2	*N1CCN(*)c2ccccc21	132.17	1.24	6.48	0	0	2
3	*C=O	29.02	-0.27	17.07	0	0	1
4	*c1ccc(*)cc1	76.1	0.04	0	0	0	0
5	*c1cccc(*)c1	76.1	0.04	0	0	0	0
6	*Nc1ccccc1N*	106.13	1.44	24.06	2	2	2
7	*Nc1ccc(*)cc1C	105.14	1.05	12.03	1	1	1
8	*Nc1cccc(F)c1*	109.1	0.88	12.03	1	1	1
9	*c1ccc2c(c1)[C@H](*)CC2	116.16	1.4	0	0	0	0
10	*N1C[C@@H]2C[C@H]1CN2*	96.13	-0.33	6.48	0	0	2
11	*C1CC2CC1CN2*	95.15	0.88	3.24	0	0	1
12	*[C@H]1CCCN(*)[C@H]1C	97.16	1.27	3.24	0	0	1
13	*c1ccc(S(C)=O)cc1	139.2	0.6	17.07	1	0	1
14	*c1ccc2c(c1)N(*)CCO2	133.15	0.52	12.47	0	0	2
15	*c1cc(C=O)co1	95.08	0.27	30.21	1	0	2
16	*Nc1cc(*)ccn1	92.1	0.13	24.92	1	1	2
17	*c1cc(*)ncn1	78.07	-1.17	25.78	0	0	2
18	*Nc1cc(*)ncn1	93.09	-0.47	37.81	1	1	3
19	*N(C)c1cccc(C=O)n1	135.15	0.79	33.2	2	0	3
20	*c1cn(*)c(C=O)n1	94.07	-0.82	34.89	1	0	3
21	*Nc1cn(*)nc1*	80.07	-0.75	29.85	1	1	3
22	*c1cnc2nc(N(*)C)ncc2c1	158.16	0.1	41.91	1	0	4
23	*Nc1ccc2ncccc2c1*	142.16	1.29	24.92	1	1	2
24	*c1cccc(*)n1	77.09	-0.57	12.89	0	0	1
25	*c1cccc(C=O)n1	106.1	0.07	29.96	1	0	2
26	*c1ncnc2ccc3c(c12)OCCN3*	185.19	0.47	38.25	0	0	4
27	*Nc1c[nH]nc1*	81.08	-0.54	40.71	1	2	2
28	*c1nc(C2[C@H](C)N(*)CC(C)N2*)n2ccnc(N)c12	243.29	-0.15	62.69	1	1	6
29	*C1CC[C@@H](C)N1*	83.13	0.81	3.24	0	0	1
30	*[C@@H]1CCCN1*	69.11	0.42	3.24	0	0	1
31	*Nc1cccc(Cl)c1*	125.56	1.39	12.03	1	1	1
32	*NC1C2CCC1CC(*)C2	123.2	1.57	12.03	1	1	1
33	*c1ccc2nc(N(*)C)ncc2c1	157.18	0.7	29.02	1	0	3
34	*c1ccc([S+](C)[O-])cc1	139.2	0.6	23.06	1	0	1
35	*N(C)c1nccc(C=O)n1	136.13	0.19	46.09	2	0	4
36	*[C@H]1C[C@@H](C#C)N(*)C1	93.13	0.5	3.24	0	0	1
37	*S(=O)(=O)c1c(F)cccc1F	177.15	1.2	34.14	1	0	2
38	*c1ncnc(N)c1C=O	122.11	-0.95	68.87	1	1	4
39	*c1ccc2c(C=O)c(O)ccc2n1	172.16	0.93	50.19	1	1	3
40	*N(*)C	29.04	-0.15	3.24	0	0	1
41	*Nc1cn(C)nc1*	95.11	-0.53	29.85	1	1	3
42	*[C@@H]1C[C@H]2CC[C@@H](C1)N2*	109.17	1.42	3.24	0	0	1
43	*N1C[C@H]2CC[C@@H]1CN2*	110.16	0.06	6.48	0	0	2
44	*c1nc([C@H]2CC3CCC2N3*)n2ccnc(N)c12	227.27	0.27	59.45	1	1	5
45	*Nc1cc2c(*)ncnc2cc1O	159.15	0.39	58.04	1	2	4
46	*c1ccc2ncnc(*)c2c1	128.13	-0.02	25.78	0	0	2
47	*Nc1cc2ncnc(*)c2[nH]1	132.13	0.01	53.6	1	2	3
48	*C1CC(N(*)C)C1	83.13	0.88	3.24	1	0	1
49	*N1CCc2cc(S(*)(=O)=O)ccc21	181.22	0.75	37.38	1	0	3
50	*Nc1cccc(*)n1	92.1	0.13	24.92	1	1	2
51	*c1csc(C=O)n1	112.13	0.13	29.96	1	0	3
52	*N[C@H]1CCC[C@H]1N*	98.15	0.02	24.06	2	2	2
53	*NC1CCCC[C@@H]1N*	112.18	0.41	24.06	2	2	2
54	*NC1CSCC1*	101.17	0.49	12.03	1	1	2
55	*N[C@H]1CCOC[C@H]1*	99.13	0.17	21.26	1	1	2
56	*N[C@H]1CCC[C@H]1*	83.13	0.93	12.03	1	1	1
57	*N[C@H]1CCCC[C@H]1*	97.16	1.32	12.03	1	1	1
58	*c1cccc(N(*)*)c1	90.11	0.6	3.24	1	0	1
59	*Nc1cc(*)ccc1C	105.14	1.05	12.03	1	1	1
60	*Nc1cc(*)cnc1*	91.09	-0.69	24.92	1	1	2
61	*c1ccc2c(c1)CCN2*	117.15	0.69	3.24	0	0	1
62	*c1ccc2c(c1)CCCN2*	131.18	1.08	3.24	0	0	1
63	*N[C@H]1CCc2cc(*)ccc21	131.18	0.9	12.03	1	1	1
64	*Nc1cc(*)nc(*)n1	92.08	-1.3	37.81	1	1	3
65	*c1ncc(C)c(*)n1	92.1	-0.87	25.78	0	0	2
66	*c1ccc(C=O)o1	95.08	0.27	30.21	1	0	2
67	*Nc1ccc2ncnc(*)c2n1	144.14	0.08	50.7	1	1	4
68	*c1nc(C2[C@@H]3CC(CN3*)N2*)n2ccnc(N)c12	227.25	-0.79	62.69	1	1	6
69	*c1nc(C2[C@@H]3CC(CN3C)N2*)n2ccnc(N)c12	242.29	-0.62	62.69	1	1	6
70	*C(=O)c1ccc(*)cc1	104.11	0.55	17.07	1	0	1
71	*C(=O)c1cccc(*)c1	104.11	0.55	17.07	1	0	1
72	*Nc1ccccc1C(*)=O	119.12	1.25	29.1	2	1	2
73	*Nc1cc(C(*)=O)ccc1C	133.15	1.56	29.1	2	1	2
74	*C(=O)C=O	57.03	-0.74	34.14	1	0	2
75	*C(=O)[C@@H]1CCCN1*	97.12	-0.01	20.31	1	0	2
76	*C1COCC1N(*)C	99.13	0.12	12.47	1	0	2
77	*Nc1cc2ncnc(*)c2cn1	144.14	0.08	50.7	1	1	4
78	*c1nc(C2[C@H]3CC[C@H](C3)N2*)n2ccnc(N)c12	227.27	0.48	59.45	1	1	5
79	*Nc1cc(*)cnc1OC	122.13	0.14	34.15	2	1	3
80	*c1nc(C2[C@@H]3CC(CN3)N2*)n2ccnc(N)c12	228.26	-0.96	71.48	1	2	6
81	*Nc1ccc(N*)c(C)c1*	119.15	0.92	24.06	2	2	2
82	*Nc1cccc(C(*)=O)c1C	133.15	1.56	29.1	2	1	2
83	*NC1CC(F)(F)CC1*	119.11	1.18	12.03	1	1	1
84	*c1nc(C2CC3CC3N2*)n2ccnc(N)c12	213.24	0.09	59.45	1	1	5
85	*Nc1cc2c(*)ncnc2cc1OC	173.17	0.69	47.04	2	1	4
86	*Nc1cccc(OC)c1*	121.14	0.75	21.26	2	1	2
87	*Nc1ccc(*)cc1OC	121.14	0.75	21.26	2	1	2
88	*Nc1cc2c(*)ncnc2cc1C#C[C@@H]1[C@H]2COC[C@@H]12	249.27	0.92	47.04	1	1	4
89	*Nc1cc2c(*)ncnc2cc1C#C[C@@H]1CCCO1	237.26	1.21	47.04	1	1	4
90	*Nc1cc2c(*)ncnc2cc1C#CC12COCC1C2	249.27	1.07	47.04	1	1	4
91	*Nc1cc2cnc(*)nc2cc1C#CC1CCOC1	237.26	1.07	47.04	1	1	4
92	*c1ccc2c(c1)[C@](*)(C)CC2	130.19	1.57	0	0	0	0
93	*c1cnc(OC)c(C2(C=O)COC2)c1	192.19	-0.27	48.42	3	0	4
94	*c1ncnc(*)c1F	96.06	-1.04	25.78	0	0	2
95	*c1cccc(C2CCCN2*)c1	145.21	1.46	3.24	1	0	1
96	*c1nc([C@@H]2CCCN2*)n2ccnc(N)c12	201.23	0.09	59.45	1	1	5
97	*C(=O)c1c(*)nc([C@@H]2CCCCN2*)n1*	175.19	0.05	38.13	2	0	4
98	*C(=O)c1nccn2c([C@@H]3CCCCN3*)nc(*)c12	227.25	0.58	50.5	2	0	5
99	*c1nnc(S)n1C	114.15	-0.72	30.71	0	1	4
100	*C(=N)S	60.1	0.4	23.85	0	2	1
101	*Nc1cccc(C2=C(c3ccnc(S)n3)OC(C)(C)C2=O)c1F	330.36	3.03	64.11	3	2	6
102	*c1ncnc2cc3c(cc12)N(*)CCO3	185.19	0.47	38.25	0	0	4
103	*NC1CC(=O)CC1*	97.12	0.11	29.1	1	1	2
104	*N[C@@H]1[C@H]2Oc3ccc(*)cc3[C@@H]12	145.16	0.14	21.26	1	1	2
105	*c1cccc(N(*)C(=O)C=C)c1	145.16	0.84	20.31	2	0	1
106	*[C@@H]1CC[C@H](C)N(*)C1	97.16	1.27	3.24	0	0	1
107	*[C@H]1CCC[C@@H](C)N(*)C1	111.19	1.66	3.24	0	0	1
108	*[C@H]1C[C@@H](C)N(*)[C@@H](C)C1	111.19	1.66	3.24	0	0	1
109	*C1CCN(*)C(C)C1	97.16	1.27	3.24	0	0	1
110	*[C@@H]1C[C@@H](C)N(*)C1	83.13	0.88	3.24	0	0	1
111	*Nc1ccc(F)c(F)c1*	127.09	1.02	12.03	1	1	1
112	*Nc1cc(*)ccc1F	109.1	0.88	12.03	1	1	1
113	*c1ccc(F)c(C=O)c1	123.11	0.81	17.07	1	0	1
114	*Nc1cc(C(*)=O)ccc1F	137.11	1.39	29.1	2	1	2
115	*c1ccc2c(c1)[C@@H](*)C[C@H]2*	115.15	1.45	0	0	0	0
116	*N[C@@H]1C[C@H](*)c2cc(*)ccc21	130.17	0.95	12.03	1	1	1
117	*C(=O)c1c[nH]c2ncc(C3[C@@H]4C[C@H](CN4)N3*)nc12	241.25	0.2	73.91	2	2	5
118	*c1c(C2C[C@H](C)N(*)C2)n(C)c2ncnc(N)c12	229.29	0.37	59.97	1	1	5
119	*c1c(C2CC3COCC2N3*)n(C)c2ncnc(N)c12	257.3	-0.25	69.2	1	1	6
120	*c1c(C2CCC(N(*)C)C2)n(C)c2ncnc(N)c12	243.31	0.76	59.97	2	1	5
121	*N[C@@H]1C[C@@H]1c1c(*)c2c(N)ncnc2n1C	201.23	-0.37	68.76	2	2	5
122	*C(=O)[C@H]1CC=C(c2c(C3C[C@H](C)N(*)C3)n(C)c3ncnc(N)c23)CC1	337.43	2.45	77.04	3	1	6
123	*Nc1cc(OC)c(C(*)=O)cc1Cl	183.59	1.91	38.33	3	1	3
124	*Nc1cc(*)ccc1C1CCN(C)CC1	188.27	1.55	15.27	2	1	2
125	*NC1CS(=O)(=O)CC1N*	148.19	-1.74	58.2	2	2	4
126	*c1ccc2c(c1)N(*)CC(C)O2	147.18	0.91	12.47	0	0	2
127	*c1c(C2=CC(C)N(*)CC2)n(C)c2ncnc(N)c12	241.3	0.67	59.97	1	1	5
128	*c1ccc2c(C=O)c(O)ccc2c1	171.17	1.53	37.3	1	1	2
129	*c1c(C)c(O)c(O)c(O)c1C=O	167.14	0.1	77.76	1	3	4
130	*[C@@H]1CCC(C)(C)N(*)C1	111.19	1.66	3.24	0	0	1
131	*Nc1cc(*)ccc1C#N	116.12	0.61	35.82	1	1	2
132	*C(=O)c1ccc(C=O)o1	123.09	0.78	47.28	2	0	3
133	*Nc1ccc(N*)cc1	106.13	1.44	24.06	2	2	2
134	*Nc1ccc(*)cc1	91.11	0.74	12.03	1	1	1
135	*Nc1ccc(N*)c(C)c1	120.15	1.75	24.06	2	2	2
136	*Nc1cccc(N*)c1	106.13	1.44	24.06	2	2	2
137	*Nc1cccc(*)c1	91.11	0.74	12.03	1	1	1
138	*Nc1ccc(C)c(N*)c1	120.15	1.75	24.06	2	2	2
139	*Nc1ccc2c(c1)N(*)CCO2	148.16	1.23	24.5	1	1	3
140	*Nc1cnc2ncc(C#N)c(*)c2c1	168.16	0.55	61.6	1	1	4
141	*Nc1ccc2c(c1)N(*)CC(C)(C)O2	176.22	2	24.5	1	1	3
142	*c1ccc2c(c1)N(*)CC(C)(C)O2	161.2	1.3	12.47	0	0	2
143	*Nc1ccc2c(*)ncnc2c1	143.15	0.68	37.81	1	1	3
144	*Nc1ccc2ncnc(*)c2c1	143.15	0.68	37.81	1	1	3
145	*Nc1ccc(S(*)(=O)=O)cc1	155.18	0.8	46.17	2	1	3
146	*Nc1ccc2c(*)nc(*)nc2c1	142.14	-0.14	37.81	1	1	3
147	*Nc1ccc(C(*)=O)cc1	119.12	1.25	29.1	2	1	2
148	*Nc1cccc(C(*)=O)c1	119.12	1.25	29.1	2	1	2
149	*Nc1ccc(C)c(C(*)=O)c1	133.15	1.56	29.1	2	1	2
150	*Nc1ccc(C(*)=O)nc1	120.11	0.65	41.99	2	1	3
151	*Nc1cc(OC)c2ncc(C#N)c(*)c2c1	197.2	1.17	57.94	2	1	4
152	*Nc1cccc(C2CN(*)N=N2)c1	160.18	1.75	39.99	2	1	4
153	*Nc1ccc2c(c1)N(*)C(C)(C)CO2	176.22	2	24.5	1	1	3
154	*Nc1ccc(F)c(N*)c1	124.12	1.58	24.06	2	2	2
155	*Nc1ccc(C2CCN(C)CC2)c(N*)c1	203.29	2.25	27.3	3	2	3
156	*Nc1ccc2c(c1)N(*)C[C@@H](C)O2	162.19	1.61	24.5	1	1	3
157	*C1CN(*)N(*)C1	69.09	-0.21	6.48	0	0	2
158	*NC1CC(O)CC1*	99.13	-0.1	32.26	1	2	2
159	*C1SC(S)=NC1=O	132.19	0.42	29.43	0	1	2
160	*C(=O)c1cccc2ccc(C=O)nc12	184.17	1.74	47.03	2	0	3
161	*NC1CN(C)CC1N*	113.16	-1.22	27.3	2	2	3
162	*Nc1cc(*)n(C)n1	95.11	-0.53	29.85	1	1	3
163	*c1cccc(C=O)c1	105.12	0.67	17.07	1	0	1
164	*c1ccc2c(c1)N(*)CC2	117.15	0.69	3.24	0	0	1
165	*c1ccc2c(c1)N(*)CCC2	131.18	1.08	3.24	0	0	1
166	*Nc1ccc2c(c1)N(*)CC2	132.17	1.39	15.27	1	1	2
167	*[C@@H]1CC[C@@H]2CC[C@H]1N2*	109.17	1.42	3.24	0	0	1
168	*n1c(S)nc2c1c(=O)[nH]c(=O)n2C	197.2	-0.98	72.68	0	2	6
169	*/C(S)=N\c1cccc([N+](=O)[O-])c1	181.2	2.06	55.5	2	1	3
170	*/C(S)=N\c1cccnc1	137.19	1.55	25.25	1	1	2
171	*/C(S)=N\c1ccnc(C#N)c1	162.2	1.42	49.04	1	1	3
172	*/C(S)=N\c1ccc(*)nc1	136.18	0.72	25.25	1	1	2
173	*/C(S)=N\c1ccc(Br)c(Cl)c1	249.54	3.57	12.36	1	1	1
174	*/C(S)=N\c1ccc(Cl)c([N+](=O)[O-])c1	215.64	2.71	55.5	2	1	3
175	*/C(S)=N\c1ccc(Cl)nc1	171.63	2.2	25.25	1	1	2
176	*c1ccc(F)c(N(*)C)c1	123.13	0.9	3.24	1	0	1
177	*c1ccc(N(*)C)cc1	105.14	0.76	3.24	1	0	1
178	*c1cccc(N(*)C)c1	105.14	0.76	3.24	1	0	1
179	*Nc1cnc2ccccc2c1*	142.16	1.29	24.92	1	1	2
180	*Nc1cc2c(*)c(C#N)cnc2cc1OC	197.2	1.17	57.94	2	1	4
181	*c1c(C=O)cnc2cc(OC)c(OC)cc12	216.22	1.24	48.42	3	0	4
182	*Nc1ccc2ncc(C#N)c(*)c2c1	167.17	1.16	48.71	1	1	3
183	*c1ccc(N/C(S)=N/c2ccccc2)cc1	227.31	2.89	24.39	2	2	1
184	*c1ccc(/N=C(\S)Nc2cccc(C)c2)cc1	241.34	3.2	24.39	2	2	1
185	*/C(S)=N\c1ccccc1	136.2	2.15	12.36	1	1	1
186	*/C(S)=N\c1ccncc1	137.19	1.55	25.25	1	1	2
187	*/C(S)=N\c1ccc(Br)cc1	215.09	2.92	12.36	1	1	1
188	*/C(S)=N\c1ccc([N+](=O)[O-])cc1	181.2	2.06	55.5	2	1	3
189	*/C(S)=N\c1ccc(*)cc1	135.19	1.33	12.36	1	1	1
190	*/C(S)=N\c1ccc(I)cc1	262.09	2.76	12.36	1	1	1
191	*/C(S)=N\c1ccc(C)cc1	150.23	2.46	12.36	1	1	1
192	*/C(S)=N\c1ccc(Cl)cc1	170.64	2.81	12.36	1	1	1
193	*/C(S)=N\c1cccc(Cl)c1	170.64	2.81	12.36	1	1	1
194	*NC1=CC=C2N=CN=C(Nc3ccc(*)cc3)C21	222.25	1.16	48.78	2	2	4
195	*Nc1ccc(*)cn1	92.1	0.13	24.92	1	1	2
196	*Nc1cc2c(*)ncnc2s1	149.18	0.74	37.81	1	1	4
197	*C(=O)c1ccc(C=O)s1	139.15	1.25	34.14	2	0	3
198	*/C(S)=N\c1ccc(*)cn1	136.18	0.72	25.25	1	1	2
199	*[C@@H]1CN(*)[C@H]2CC[C@@H]1C2	109.17	1.27	3.24	0	0	1
200	*[C@@H]1CN(*)[C@H]1C	69.11	0.49	3.24	0	0	1
201	*N1C[C@H](C)N(*)C[C@H]1C	112.18	0.31	6.48	0	0	2
202	*c1c(C2=CCN(*)[C@@H]2C)n(C)c2ncnc(N)c12	227.27	0.28	59.97	1	1	5
203	*c1cc(C)c(C=O)s1	125.17	1.04	17.07	1	0	2
204	*[C@H]1C[C@@H](c2nnc(C)o2)N(*)C1	151.17	0.93	42.16	1	0	4
205	*Nc1cccc(C2=C(c3cn(*)c4ncccc34)C(=O)NC2=O)c1	302.29	1.79	76.02	3	2	5
206	*Nc1cncc(*)c1	92.1	0.13	24.92	1	1	2
207	*c1nn2c(c1C(N)=O)NCCC2c1ccccc1N(*)C	269.31	0.46	76.18	3	2	5
208	*Nc1ccccc1C1CCNc2c(C(N)=O)c(*)nn21	255.28	0.44	84.97	3	3	5
209	*Nc1cc(C)ccc1C1CCNc2c(C(N)=O)c(*)nn21	269.31	0.75	84.97	3	3	5
210	*c1nc([C@@H]2CCCCN2*)n(*)c1C(N)=O	191.21	-0.54	64.15	2	1	4
211	*c1nc([C@@H]2CCCN2*)n(*)c1C(N)=O	177.19	-0.93	64.15	2	1	4
212	*c1nc([C@@H]2CCCN2*)n2ccnc(C(N)=O)c12	229.24	-0.4	76.52	2	1	5
213	*Nc1ccc2c(c1)-n1nc(*)c(C(N)=O)c1NC2	227.23	-0.05	84.97	2	3	5
214	*Nc1ccc2c(c1)CC(=O)Nc1c(C(N)=O)c(*)nn1-2	255.24	-0.48	102.04	2	3	5
215	*Nc1ccc(C2CCNc3c(C(N)=O)c(*)nn32)cc1	255.28	0.44	84.97	3	3	5
216	*Nc1cccc(C2CCNc3c(C(N)=O)c(*)nn32)c1	255.28	0.44	84.97	3	3	5
217	*Nc1ccc(Cl)c(C2CCNc3c(C(N)=O)c(*)nn32)c1	289.73	1.09	84.97	3	3	5
218	*Nc1ccc2c(c1)CCCc1c(C(N)=O)c(*)nn1-2	240.27	0.51	72.94	2	2	4
219	*Nc1cccc2c1OCc1[nH]c(=O)c3c(N)n(*)nc3c1-2	267.25	1.05	97.96	1	3	6
220	*c1c(C)c2ccc(O)c(C=O)c2oc1=O	203.17	0.79	67.51	1	1	4
221	*c1ccc2c(c1)N(*)CC(F)(F)O2	169.13	1.12	12.47	0	0	2
222	*c1c(C)c2cc(F)c(O)c(C=O)c2oc1=O	221.16	0.93	67.51	1	1	4
223	*c1c(C)c2cc(Cl)c(O)c(C=O)c2oc1=O	237.62	1.45	67.51	1	1	4
224	*c1c(C)c2cc(OC)c(O)c(C=O)c2oc1=O	233.2	0.8	76.74	2	1	5
225	*Nc1cccc2oc(*)nc12	132.12	0.88	38.06	1	1	3
226	*c1nnc(S)o1	101.11	-0.47	38.92	0	1	4
227	*Nc1cc(C2CCN(C)CC2)cc2oc(*)nc12	229.28	1.69	41.3	2	1	4
228	*Nc1ccc2oc(*)nc2c1	132.12	0.88	38.06	1	1	3
229	*NC1CN(C)CC1*	98.15	-0.31	15.27	1	1	2
230	*c1cn(*)c(C#C)n1	90.08	-0.65	17.82	0	0	2
231	*c1ccc2c(C=O)c[nH]c2c1	144.15	1.16	32.86	1	1	1
232	*C(=O)c1c[nH]c2ccc(C=O)nc12	173.15	1.06	62.82	2	1	3
233	*Nc1ccc2[nH]c(*)nc2c1	131.14	0.61	40.71	1	2	2
234	*Nc1ccc2nc(*)[nH]c2c1	131.14	0.61	40.71	1	2	2
235	*Nc1cccc2[nH]c(*)nc12	131.14	0.61	40.71	1	2	2
236	*Nc1ccc(*)cc1F	109.1	0.88	12.03	1	1	1
237	*c1ccc(C=O)c(F)c1	123.11	0.81	17.07	1	0	1
238	*Nc1ccc(Sc2nc(*)cc(*)n2)cc1	200.25	0.85	37.81	3	1	4
239	*/C(S)=N\c1ccc(SC)cc1	182.29	2.88	12.36	2	1	2
240	*Nc1cccc(C)c1*	105.14	1.05	12.03	1	1	1
241	*Nc1cc2c(*)ncnc2cn1	144.14	0.08	50.7	1	1	4
242	*NC1CS(=O)(=O)CC1*	133.17	-0.82	46.17	1	1	3
243	*Nc1cc2c(*)c(C#N)cnc2cn1	168.16	0.55	61.6	1	1	4
244	*Nc1cc(S(C)(=O)=O)cc(C)c1*	183.23	0.45	46.17	2	1	3
245	*Nc1cc(S(N)(=O)=O)cc(C)c1*	184.22	-0.31	72.19	2	2	3
246	*Nc1cc(S(*)(=O)=O)cc(C)c1*	168.2	0.28	46.17	2	1	3
247	*Nc1cc(C)cc(C)c1*	119.17	1.35	12.03	1	1	1
248	*NC(C)(C)c1ccc(*)cc1	133.19	1.15	12.03	2	1	1
249	*NC(C)(C)c1cccc(*)c1	133.19	1.15	12.03	2	1	1
250	*Nc1cc(C(F)(F)F)cc(Cl)c1*	193.56	2.41	12.03	1	1	1
251	*Nc1cccc(C(F)(F)F)c1*	159.11	1.76	12.03	1	1	1
252	*c1ncc(C(F)(F)F)c(*)n1	146.07	-0.16	25.78	0	0	2
253	*c1nc([C@@H]2CCCCN2*)n2ccnc(C(F)(F)F)c12	268.24	1.91	33.43	1	0	4
254	*Nc1cc2c(*)ncnc2cc1C#CC(*)(C)C	208.24	1.78	37.81	1	1	3
255	*Nc1ccc(*)cc1C(F)(F)F	159.11	1.76	12.03	1	1	1
256	*Nc1ccc(C(*)=O)cc1C(F)(F)F	187.12	2.27	29.1	2	1	2
257	*Nc1cc(N*)cc(C(F)(F)F)c1	174.12	2.46	24.06	2	2	2
258	*Nc1ccc(N*)c(C(F)(F)F)c1	174.12	2.46	24.06	2	2	2
259	*NC(C)(C)C(*)=O	85.11	-0.11	29.1	2	1	2
260	*/C(S)=N\c1ccc(C(F)(F)F)nc1	205.18	2.57	25.25	1	1	2
261	*NC(C)(C)C1CCNc2c(C(N)=O)c(*)nn21	221.26	-0.65	84.97	3	3	5
262	*Nc1cc(*)ccc1C(F)(F)F	159.11	1.76	12.03	1	1	1
263	*Nc1ccc(C(F)(F)F)c(N*)c1	174.13	2.46	24.06	2	2	2
264	*/C(S)=N\c1ccc(Cl)nn1	172.62	1.6	38.14	1	1	3
265	*c1ncnc2cc3c(cc12)N(*)CCCO3	199.21	0.86	38.25	0	0	4
266	*c1ccc2c(c1)[C@H](*)[C@@H](C)C2	130.19	1.64	0	0	0	0
267	*NC1CC=CCC1*	95.14	1.1	12.03	1	1	1
268	*c1nc([C@@H]2CCCN2*)n2ccnc(O)c12	202.22	0.21	53.66	1	1	5
269	*Nc1ccc2c(C#N)cnc(*)c2c1	167.17	1.16	48.71	1	1	3
270	*c1ccc(C=O)s1	111.15	0.74	17.07	1	0	2
271	*c1nc(C2CC3(CC3)CN2*)n2ccnc(N)c12	227.27	0.48	59.45	1	1	5
272	*c1nc(C2CC3(CCNCC3)CN2*)n2ccnc(N)c12	270.34	0.07	71.48	1	2	6
273	*c1ccc2c(c1)[C@H](*)CCO2	132.16	1.23	9.23	0	0	1
274	*c1nc(C23CCC(COC2)N3*)n2ccnc(N)c12	243.27	-0.36	68.68	1	1	6
275	*c1nc(C23COC(CN2*)C3)n2ccnc(N)c12	229.24	-0.75	68.68	1	1	6
276	*c1nc(C23CCO[C@H](CN2*)C3)n2ccnc(N)c12	243.27	-0.36	68.68	1	1	6
277	*NC12CC3CC(C1)CC(c1nc(*)c4c(N)nccn14)(C3)C2	281.36	1.13	68.24	2	2	5
278	*Nc1cc(*)cc(OC)n1	122.13	0.14	34.15	2	1	3
279	*Nc1cc(*)cc(*)n1	91.09	-0.69	24.92	1	1	2
280	*Nc1cc(*)cc(OC)c1*	120.13	-0.08	21.26	2	1	2
281	*c1cc(C=O)c(O)c(C=O)c1	149.12	0.19	54.37	2	1	3
282	*c1cc(C=O)c(O)c([N+](=O)[O-])c1	166.11	0.29	80.44	2	1	4
283	*Nc1cc(*)cc(*)c1	90.1	-0.09	12.03	1	1	1
284	*Nc1cc(*)cc(F)c1	109.1	0.88	12.03	1	1	1
285	*Nc1cc(*)cc(Br)c1	170.01	1.5	12.03	1	1	1
286	*Nc1cc(*)cc(OC)c1	121.14	0.75	21.26	2	1	2
287	*Nc1cc(*)cc(C(*)=O)c1	118.11	0.43	29.1	2	1	2
288	*Nc1cc(*)cc(Cl)c1	125.56	1.39	12.03	1	1	1
289	*c1cc(F)c(C=O)c(F)c1	141.1	0.95	17.07	1	0	1
290	*c1cc(F)c(O)c(C=O)c1	139.1	0.52	37.3	1	1	2
291	*Nc1cc(*)cc(F)c1*	108.09	0.05	12.03	1	1	1
292	*Nc1cc(*)cc(C)c1*	104.13	0.22	12.03	1	1	1
293	*c1cc(C=O)c(O)c(C(F)(F)F)c1	189.11	1.4	37.3	1	1	2
294	*Nc1cc(*)cc(C(F)(F)F)c1	159.11	1.76	12.03	1	1	1
295	*Nc1cc(*)cc(C)c1	105.14	1.05	12.03	1	1	1
296	*Nc1cc(*)cc(C#N)c1	116.12	0.61	35.82	1	1	2
297	*Nc1cc(Cl)cc(Cl)c1*	160	2.04	12.03	1	1	1
298	*Nc1cc(Cl)ccc1C1CCNc2c(C(N)=O)c(*)nn21	289.73	1.09	84.97	3	3	5
299	*Nc1cc(Cl)cc2oc(*)nc12	166.57	1.53	38.06	1	1	3
300	*Nc1cc(Cl)cc(C)c1*	139.58	1.7	12.03	1	1	1
301	*c1ccc(C2CC(=O)N(*)c3ccccc3S2)cc1	253.33	2.9	20.31	1	0	2
302	*C(=O)c1ccc(C2CC(=O)N(*)c3ccccc3S2)cc1	281.34	3.41	37.38	2	0	3
303	*c1nc(C23CC2CCN3*)n2ccnc(N)c12	213.24	-0.13	59.45	1	1	5
304	*Nc1cc(*)ccc1OC	121.14	0.75	21.26	2	1	2
305	*c1ccc(OC)c(C=O)c1	135.14	0.68	26.3	2	0	2
306	*Nc1cc(C(*)=O)ccc1OC	149.15	1.26	38.33	3	1	3
307	*c1c([C@H]2CCN(*)[C@@H]2C)n(C)c2ncnc(N)c12	229.29	0.37	59.97	1	1	5
308	*c1nc([C@@H]2CCCCN2*)n2ccnc(C)c12	214.27	1.2	33.43	1	0	4
309	*c1nc([C@@H]2CCCN2*)n2ccnc(C)c12	200.25	0.81	33.43	1	0	4
310	*Nc1cc(*)cnc1C	106.13	0.44	24.92	1	1	2
311	*c1nc([C@@H]2CCCCN2*)n2c(C)cnc(C)c12	228.3	1.51	33.43	1	0	4
312	*c1nc([C@@H]2CCCN2*)n2c(C)cnc(C)c12	214.27	1.12	33.43	1	0	4
313	*N1Cc2cnc(N(*)C)nc2N(C)C1=O	191.19	0.21	52.57	1	0	4
314	*c1c(Cl)c2c3c(ncnc3c1F)N1C[C@@H](C)N(*)C[C@@H]1CCO2	320.76	1.72	41.49	0	0	5
315	*c1cc2c(cc1F)CCN2*	135.14	0.83	3.24	0	0	1
316	*Nc1ccccc1*	91.11	0.74	12.03	1	1	1
317	*Nc1cccc(*)c1*	90.1	-0.09	12.03	1	1	1
318	*Nc1cc(*)c(F)cc1F	127.09	1.02	12.03	1	1	1
319	*c1cccc2c1OCCN2*	133.15	0.52	12.47	0	0	2
320	*c1cc2c(cc1F)OCCN2*	151.14	0.66	12.47	0	0	2
321	*Nc1cccc(*)c1Cl	125.56	1.39	12.03	1	1	1
322	*Nc1cc(*)c(OC)nc1*	121.12	-0.68	34.15	2	1	3
323	*Nc1cc(*)c(Cl)cn1	126.55	0.79	24.92	1	1	2
324	*c1ccnc(*)c1C=O	105.1	-0.76	29.96	1	0	2
325	*c1cccc2c1C1CC1CN2*	143.19	1.25	3.24	0	0	1
326	*c1cc2ncnc(*)c2cc1N(*)C	156.17	-0.12	29.02	1	0	3
327	*Nc1cccc(*)c1OC	121.14	0.75	21.26	2	1	2
328	*c1cc2cnc(N(*)C)nc2n(C)c1=O	188.19	-0.6	51.02	1	0	5
329	*c1ccccc1C=O	105.12	0.67	17.07	1	0	1
330	*c1cccc(C=O)c1OC	135.14	0.68	26.3	2	0	2
331	*Nc1cccc(*)c1C	105.14	1.05	12.03	1	1	1
332	*c1cccc(N(*)C)c1C	119.17	1.07	3.24	1	0	1
333	*c1cc2c(cc1OC)CCN2*	147.18	0.7	12.47	1	0	2
334	*Nc1cc(*)c(OC)cc1F	139.13	0.89	21.26	2	1	2
335	*Nc1cc(*)c(OC)cc1N(C)C	164.21	0.81	24.5	3	1	3
336	*c1cc(N(*)C)c(*)cc1OC	134.16	-0.06	12.47	2	0	2
337	*c1cc2c(N(*)c3cc(F)c(F)cc3F)ncnc2cc1OC	303.24	2.83	38.25	3	0	4
338	*c1cc2c(N(*)c3cccc(Cl)c3F)ncnc2cc1OC	301.71	3.21	38.25	3	0	4
339	*c1cc2c(N(*)c3ccc(Cl)c(Cl)c3)ncnc2cc1OC	318.16	3.72	38.25	3	0	4
340	*NC1C=C(c2ncnc3[nH]cc(*)c23)CC1	198.23	0.73	53.6	2	2	3
341	*NC1C=C(c2ncnc3[nH]cc(*)c23)CCC1	212.26	1.12	53.6	2	2	3
342	*Nc1nc(OC)ccc1*	122.13	0.14	34.15	2	1	3
343	*Nc1nc(C)ccc1*	106.13	0.44	24.92	1	1	2
344	*c1ccccc1N(*)C	105.14	0.76	3.24	1	0	1
345	*c1cc2c(N(*)c3ccc(F)c(C)c3)ncnc2cc1OC	281.29	2.86	38.25	3	0	4
346	*c1cc2c(N(*)c3ccc(F)c(F)c3)ncnc2cc1OC	285.25	2.69	38.25	3	0	4
347	*c1cc2c(N(*)c3ccc(F)c(Cl)c3)ncnc2cc1OC	301.71	3.21	38.25	3	0	4
348	*Nc1cccc(*)c1C#N	116.12	0.61	35.82	1	1	2
349	*Nc1ccc(C)c(*)c1	105.14	1.05	12.03	1	1	1
350	*Nc1ccc(*)c(F)c1	109.1	0.88	12.03	1	1	1
351	*Nc1ccc(*)c(Cl)c1	125.56	1.39	12.03	1	1	1
352	*Nc1ccc(Cl)c(*)c1	125.56	1.39	12.03	1	1	1
353	*c1cc2c(cc1F)OC(C)(C)CN2*	179.19	1.44	12.47	0	0	2
354	*Nc1cc(*)c(F)c(F)c1	127.09	1.02	12.03	1	1	1
355	*Nc1ccc(*)c(OC)c1	121.14	0.75	21.26	2	1	2
356	*c1ncc2cc(*)c(/N=C(/S)Nc3ccccc3)nc2n1	279.33	1.4	63.06	2	2	4
357	*Nc1ccc(F)c(*)c1	109.1	0.88	12.03	1	1	1
358	*Nc1ccc(C#N)c(*)c1	116.12	0.61	35.82	1	1	2
359	*Nc1cc2c(*)ccnc2cc1OC	172.19	1.29	34.15	2	1	3
360	*Nc1ccc2nccc(*)c2c1	142.16	1.29	24.92	1	1	2
361	*Nc1cc(OC)c2nccc(*)c2c1	172.19	1.29	34.15	2	1	3
362	*c1ccc(*)c(N(*)C)c1	104.13	-0.06	3.24	1	0	1
363	*c1ccc(*)c(*)c1	75.09	-0.79	0	0	0	0
364	*c1cc(C=O)c(B(O)O)cc1OC	178.96	-1.64	66.76	3	2	4
365	*c1ccc(N/C(S)=N/c2ccc(F)cc2)cc1	245.3	3.03	24.39	2	2	1
366	*/C(S)=N\c1ccc(F)cc1	154.19	2.29	12.36	1	1	1
367	*c1cc2c(N(*)c3cc(Cl)ccc3F)ncnc2cc1OC	301.71	3.21	38.25	3	0	4
368	*c1cccc2c1SCCN2*	149.22	1.24	3.24	0	0	2
369	*Nc1cc(*)c(C)cc1F	123.13	1.18	12.03	1	1	1
370	*c1cc2c(cc1C)OCCN2*	147.18	0.83	12.47	0	0	2
371	*c1cc2c(cc1C)OC(C)(C)CN2*	175.23	1.61	12.47	0	0	2
372	*Nc1ccc(*)c(C)c1	105.14	1.05	12.03	1	1	1
373	*c1cc2ccc(O)c(C=O)c2oc1=O	189.15	0.49	67.51	1	1	4
374	*c1coc2c(C=O)c(O)ccc2c1=O	189.15	0.49	67.51	1	1	4
375	*Nc1ccc(N(C)C)cc1*	134.18	0.8	15.27	2	1	2
376	*Nc1ccc(C)cc1*	105.14	1.05	12.03	1	1	1
377	*Nc1ccc(*)cc1*	90.1	-0.09	12.03	1	1	1
378	*Nc1ccc(Cl)cc1*	125.56	1.39	12.03	1	1	1
379	*Nc1cc2c(*)ccnc2cn1	143.15	0.68	37.81	1	1	3
380	*c1cc2c(N(*)c3cccc(C(F)(F)F)c3)ncnc2cc1OC	317.27	3.43	38.25	3	0	4
381	*c1ncc2cc(*)c(/N=C(/S)NC(C)(C)C)nc2n1	259.34	0.68	63.06	1	2	4
382	*Nc1ccc(*)c(C(F)(F)F)c1	159.11	1.76	12.03	1	1	1
383	*Nc1cc(*)c(OC)cc1C#CC(C)(C)N(C)C	230.31	1.44	24.5	3	1	3
384	*Nc1ccc(C(F)(F)F)cc1*	159.11	1.76	12.03	1	1	1
385	*c1cccc2c1OCCCN2*	147.18	0.91	12.47	0	0	2
386	*c1ccc(OC)c(O)c1C=O	151.14	0.39	46.53	2	1	3
387	*Nc1ccc(OC)c(*)c1	121.14	0.75	21.26	2	1	2
388	*Nc1cnc(C)c(*)c1	106.13	0.44	24.92	1	1	2
389	*Nc1cc(N(C)C)ccc1*	134.18	0.8	15.27	2	1	2
390	*Nc1cc(OC)ccc1*	121.14	0.75	21.26	2	1	2
391	*Nc1cc(S(*)(=O)=O)ccc1*	154.17	-0.02	46.17	2	1	3
392	*Nc1cc(*)ccc1*	90.1	-0.09	12.03	1	1	1
393	*Nc1cc(C2CC2)ccc1*	131.18	1.61	12.03	2	1	1
394	*Nc1cc(C2CCNCC2)ccc1*	174.25	1.2	24.06	2	2	2
395	*Nc1cc(C(*)=O)ccc1*	118.11	0.43	29.1	2	1	2
396	*Nc1cc(C)ccc1*	105.14	1.05	12.03	1	1	1
397	*Nc1cc(C2CCN(C)CC2)ccc1*	188.27	1.55	15.27	2	1	2
398	*Nc1ccc(*)c(N*)c1	105.12	0.61	24.06	2	2	2
399	*Nc1cc(*)c(*)cc1*	89.1	-0.91	12.03	1	1	1
400	*Nc1cc(F)c(F)cc1*	127.09	1.02	12.03	1	1	1
401	*Nc1cc(Cl)c(Cl)cc1*	160	2.04	12.03	1	1	1
402	*Nc1cc(*)c(OOC)cc1*	136.13	-0.15	30.49	3	1	3
403	*Nc1cc2c(*)ncnc2cc1*	142.14	-0.14	37.81	1	1	3
404	*Nc1cc(*)c(OC)cc1*	120.13	-0.08	21.26	2	1	2
405	*Nc1cc2c(*)ccnc2cc1*	141.15	0.46	24.92	1	1	2
406	*Nc1cc2c(cc1*)NCN=C2Nc1ccc(Br)cc1F	333.16	2.88	48.45	2	3	4
407	*Nc1cc2c(*)c(C#N)cnc2cc1*	166.16	0.33	48.71	1	1	3
408	*Nc1cc(*)c(C)cc1*	104.13	0.22	12.03	1	1	1
409	*Nc1cc2ncnc(*)c2cc1*	142.14	-0.14	37.81	1	1	3
410	*Nc1cc(SC)ccc1*	137.21	1.46	12.03	2	1	2
411	*Nc1cc(C(F)(F)F)ccc1*	159.11	1.76	12.03	1	1	1
412	*Nc1cc(Cl)ccc1*	125.56	1.39	12.03	1	1	1
413	*Nc1ccc(F)c(C)c1*	123.13	1.18	12.03	1	1	1
414	*N1CCN(*)CC1	84.12	-0.47	6.48	0	0	2
415	*N1CCCN(*)CC1	98.15	-0.08	6.48	0	0	2
416	*[C@H]1CN(*)C[C@@H]1O	85.11	-0.54	23.47	0	1	2
417	*[C@@H]1CN(*)C[C@H]1C	83.13	0.74	3.24	0	0	1
418	*C1[C@H]2CN(*)C[C@@H]12	81.12	0.35	3.24	0	0	1
419	*N1C[C@H]2CN(*)C[C@H]2C1	110.16	-0.22	6.48	0	0	2
420	*N1CC2CC(C1)N2*	96.13	-0.33	6.48	0	0	2
421	*N1C[C@@H](C)N(*)[C@@H](C)C1	112.18	0.31	6.48	0	0	2
422	*N1CC(N(*)C)C1	84.12	-0.47	6.48	1	0	2
423	*[C@H]1CN(*)C[C@@H]1OC	99.13	0.12	12.47	1	0	2
424	*N1CC2COCC(C1)N2*	126.16	-0.7	15.71	0	0	3
425	*[C@@H]1C[C@@H]2CN(*)C[C@@H]2[C@H]1C	123.2	1.38	3.24	0	0	1
426	*C1CC2CN(*)CC2C1	109.17	1.13	3.24	0	0	1
427	*C1C2CCC1CN(*)C2	109.17	1.13	3.24	0	0	1
428	*N1CC2CCC(C1)N2*	110.16	0.06	6.48	0	0	2
429	*N1CC2(C1)CN(*)C2	96.13	-0.47	6.48	0	0	2
430	*C1CC2(C1)CN(*)C2	95.15	0.88	3.24	0	0	1
431	*[C@@H]1C[C@@H](C#N)CN(*)C1	108.14	0.63	27.03	0	0	2
432	*[C@@H]1C[C@H](O)CN(*)C1	99.13	-0.14	23.47	0	1	2
433	*[C@@H]1C[C@H](N(C)C)CN(*)C1	126.2	0.42	6.48	1	0	2
434	*N1CC2CN(*)C2C1	96.13	-0.47	6.48	0	0	2
435	*c1ncnc(N)c1C1=CCN(*)CC1	174.21	-0.21	55.04	1	1	4
436	*c1ncnc2[nH]cc(C3=CCN(*)CC3)c12	198.23	0.69	44.81	1	1	3
437	*c1ncnc2[nH]c(C3=CCN(*)CC3)cc12	198.23	0.69	44.81	1	1	3
438	*N1CC(*)(C)C1	69.11	0.49	3.24	0	0	1
439	*NC1CN(*)CC1*	83.11	-0.47	15.27	1	1	2
440	*[C@@H]1C[C@@H](C)CN(*)C1	97.16	1.13	3.24	0	0	1
441	*N1CC(c2cc3cc(C4CC4)ccc3c(=O)n2*)C1	238.29	2.05	25.24	2	0	3
442	*C1CN(*)C1	55.08	0.1	3.24	0	0	1
443	*N1CCC[C@H](N(*)C2CC2)C1	138.21	0.84	6.48	2	0	2
444	*N1CCCC(N(*)C)C1	112.18	0.31	6.48	1	0	2
445	*c1nc([C@@H]2CCCN(*)C2)n2ccnc(N)c12	215.26	0.13	59.45	1	1	5
446	*C1COCCN(*)C1	99.13	0.12	12.47	0	0	2
447	*[C@@H]1CN(*)CCN1	84.12	-0.77	15.27	0	1	2
448	*c1nc([C@H]2CN(*)CCN2C)n2ccnc(N)c12	230.28	-0.76	62.69	1	1	6
449	*C(=O)C1CCCN(*)C1	111.14	0.24	20.31	1	0	2
450	*N1CCC[C@@H](c2nn(*)c3c(N)ncnc23)C1	216.25	0.36	72.86	1	1	6
451	*[C@H]1CN(*)CC(F)(F)C1	119.11	1.13	3.24	0	0	1
452	*N1CC(c2cc3cc(C)ccc3c(=O)n2*)C1	212.25	1.49	25.24	1	0	3
453	*[C@@H]1CCCCN(*)C1	97.16	1.27	3.24	0	0	1
454	*[C@@H]1CCCN(*)C1	83.13	0.88	3.24	0	0	1
455	*c1c(C2CN(*)C2)n(C)c2ncnc(N)c12	201.23	-0.41	59.97	1	1	5
456	*c1c([C@H]2CN(*)C[C@@H]2O)n(C)c2ncnc(N)c12	231.26	-1.05	80.2	1	2	6
457	*N[C@H]1CN(*)C[C@@H]1OC	114.15	-0.8	24.5	2	1	3
458	*Nc1cc(*)ccc1Cl	125.56	1.39	12.03	1	1	1
459	*c1c(C2CCCN(*)C2)n(C)c2ncnc(N)c12	229.29	0.37	59.97	1	1	5
460	*C(=O)[C@H]1CC=C(c2c(C3=CCN(*)C3)n(C)c3ncnc(N)c23)CC1	321.38	1.97	77.04	3	1	6
461	*c1c(C2=CCN(*)C2)n(C)c2ncnc(N)c12	213.24	-0.11	59.97	1	1	5
462	*c1c(C2=CCN(*)CC2)n(C)c2ncnc(N)c12	227.27	0.28	59.97	1	1	5
463	*c1nc([C@@H]2CCCN(*)C2)n2c(C=O)cnc(N)c12	243.27	-0.06	76.52	2	1	6
464	*N1CCC[C@@](*)(C)C1	97.16	1.27	3.24	0	0	1
465	*N1CCN(*)C2(CC2)C1	110.16	0.07	6.48	0	0	2
466	*c1ccc2c(c1)N(*)CCC2(C)C	159.23	1.81	3.24	0	0	1
467	*N1CCC(*)(C)CC1	97.16	1.27	3.24	0	0	1
468	*C1CC2(CCN(*)CC2)C1	123.2	1.66	3.24	0	0	1
469	*N1CC[C@]2(C)CCN(*)C2C1	138.21	0.7	6.48	0	0	2
470	*N1CCC2(CC1)CCN(*)C2	138.21	0.7	6.48	0	0	2
471	*c1nc(C2CC23CCN(*)C3)n2ccnc(N)c12	227.27	0.13	59.45	1	1	5
472	*N1CCC2(C1)CN(*)C2	110.16	-0.08	6.48	0	0	2
473	*N1CCCN(*)[C@H](C)C1	112.18	0.31	6.48	0	0	2
474	*c1nc(C2COC3(CCN(*)CC3)C2)n2ccnc(N)c12	271.32	0.29	68.68	1	1	6
475	*N1CCN(*)[C@H](C#N)C1	109.13	-0.58	30.27	0	0	3
476	*N1CCN(*)[C@H](C)C1	98.15	-0.08	6.48	0	0	2
477	*c1nc(C)n2c(C3=CCN(*)CC3)cnc(N)c12	227.27	0.35	59.45	1	1	5
478	*c1nn2c(c1C(N)=O)NC[C@@H]1CN(*)C[C@@H]12	205.22	-1.48	76.18	1	2	5
479	*c1nc(C2CC3(C2)CN(*)C3)n(*)c1C(N)=O	203.22	-0.89	64.15	2	1	4
480	*c1nn2c(c1C(N)=O)NCC21CN(*)C1	191.19	-1.94	76.18	1	2	5
481	*c1nn2c(c1C(N)=O)NCCC2C1CN(*)C1	219.25	-1.09	76.18	2	2	5
482	*c1nn2c(c1C(N)=O)NCCC21CN(*)C1	205.22	-1.55	76.18	1	2	5
483	*c1nn2c(c1C(N)=O)NCC1(CN(*)C1)C2	205.22	-1.65	76.18	1	2	5
484	*c1nc([C@@H]2CCCN(*)C2)n(*)c1C(N)=O	191.21	-0.89	64.15	2	1	4
485	*c1nn2c3c([nH]c2c1C(N)=O)CCN(*)CC3	217.23	-1.2	79.42	1	2	4
486	*Nc1cc(C2CCNc3c(C(N)=O)c(*)nn32)ccc1Cl	289.73	1.09	84.97	3	3	5
487	*c1nn2c(c1C(N)=O)NCC21CCN(*)CC1	219.25	-1.16	76.18	1	2	5
488	*c1nn2c(c1C(N)=O)NCCC21CCN(*)CC1	233.27	-0.77	76.18	1	2	5
489	*c1nc(C2CC3(C2)CN(*)C3)sc1C(N)=O	221.28	0.06	59.22	2	1	4
490	*c1sc(C2CCCN(*)C2)nc1C(N)=O	209.27	0.06	59.22	2	1	4
491	*c1nc([C@@H]2CCCN(*)C2)sc1C(N)=O	209.27	0.06	59.22	2	1	4
492	*c1nc(C2CC3(CCN(*)CC3)C2)sc1C(N)=O	249.34	0.84	59.22	2	1	4
493	*c1oc(C2CCCN(*)C2)nc1C(N)=O	193.21	-0.41	72.36	2	1	4
494	*c1nc2c([C@H]3CCCN(*)C3)cnc(C(N)=O)c2s1	260.32	0.61	72.11	2	1	5
495	*N1CCC[C@@H](c2nn(*)c3c(N)nccc23)C1	215.26	0.97	59.97	1	1	5
496	*c1ncnc2cc(OC)c(SC3CN(*)C3)cc12	245.31	1.05	38.25	3	0	5
497	*N1CC(C(*)(C)C)C1	97.16	1.13	3.24	1	0	1
498	*c1ncnc(N)c1C1=CCCN(*)C1	174.21	-0.21	55.04	1	1	4
499	*c1c(C2=CCCN(*)C2)n(C)c2ncnc(N)c12	227.27	0.28	59.97	1	1	5
500	*c1cc2n(n1)CCN(*)C2	121.14	-0.66	21.06	0	0	3
501	*c1[nH]c2c3c(nn2c1C(N)=O)CCN(*)C3	203.2	-1.24	79.42	1	2	4
502	*c1[nH]c2c3c(nn2c1C(N)=O)CCCN(*)C3	217.23	-0.85	79.42	1	2	4
503	*c1nn2c3c([nH]c2c1C(N)=O)CN(*)CC3	203.2	-1.24	79.42	1	2	4
504	*c1nn2c3c([nH]c2c1C(N)=O)CCN(*)C3	203.2	-1.24	79.42	1	2	4
505	*c1nn2c3c([nH]c2c1C(N)=O)CCCN(*)C3	217.23	-0.85	79.42	1	2	4
506	*N1CCCc2c(c(=O)oc3c(C=O)c(O)ccc23)C1	258.25	1.52	70.75	1	1	5
507	*N1CCCCc2c(c(=O)oc3c(C=O)c(O)ccc23)C1	272.28	1.91	70.75	1	1	5
508	*N[C@H]1CN(*)C[C@H]1O	100.12	-1.45	35.5	1	2	3
509	*N1CC(c2cc3cc(C4CC4)cc(F)c3c(=O)n2*)C1	256.28	2.19	25.24	2	0	3
510	*c1cc(C2CCCN(*)C2)c2nc(N)ncc2c1	226.28	1.03	55.04	1	1	4
511	*c1cc(C2CCCN(*)C2)c2ncncc2c1	211.27	1.45	29.02	1	0	3
512	*[C@@H]1C[C@H](OC)CN(*)C1	113.16	0.51	12.47	1	0	2
513	*N1CCC[C@@H](c2cn(*)c3c(N)ncnc23)C1	215.26	0.97	59.97	1	1	5
514	*c1nc([C@@H]2CCCN(*)C2)n2c(C)cnc(C)c12	228.3	1.16	33.43	1	0	4
515	*c1nn2c(c1C(N)=O)NCCC2(C)C1CN(*)C1	233.27	-0.92	76.18	2	2	5
516	*C1CCN(*)CC1	83.13	0.88	3.24	0	0	1
517	*N1CCC(N(*)C)CC1	112.18	0.31	6.48	1	0	2
518	*c1ccc(C2CCN(*)CC2)cc1	159.23	1.5	3.24	1	0	1
519	*C1CCCN(*)CC1	97.16	1.27	3.24	0	0	1
520	*[C@@H]1CN(*)CC[C@H]1O	99.13	-0.14	23.47	0	1	2
521	*[C@H]1CN(*)CC[C@@H]1C	97.16	1.13	3.24	0	0	1
522	*N1CCC(N(*)C)C1	98.15	-0.08	6.48	1	0	2
523	*N[C@@H]1CCN(*)C[C@@H]1O	114.15	-1.06	35.5	1	2	3
524	*N1CCC(c2cc3cc(C4CC4)ccc3c(=O)n2*)C1	252.32	2.44	25.24	2	0	3
525	*C(=O)C1CCN(*)CC1	111.14	0.24	20.31	1	0	2
526	*C(=O)[C@H]1CCN(*)C1	97.12	-0.15	20.31	1	0	2
527	*C1CCN(*)CC1O	99.13	-0.14	23.47	0	1	2
528	*[C@@H]1CCN(*)C[C@@H]1C	97.16	1.13	3.24	0	0	1
529	*[C@@H]1CCN(*)C[C@@H]1OC	113.16	0.51	12.47	1	0	2
530	*[C@H]1CCN(*)C1	69.11	0.49	3.24	0	0	1
531	*c1c(C2CCN(*)CC2)n(C)c2ncnc(N)c12	229.29	0.37	59.97	1	1	5
532	*c1c(C2CCN(*)C2)n(C)c2ncnc(N)c12	215.26	-0.02	59.97	1	1	5
533	*c1c(C2CCN(*)C2)n(*)c2ncnc(N)c12	200.23	-0.25	59.97	1	1	5
534	*N1CCC(c2c(C3=CCN(*)CC3(C)C)c3c(N)ncnc3n2C)C1	324.43	1.99	63.21	2	1	6
535	*C(=O)[C@@H]1CC=C(c2c([C@H]3CCN(*)C3)n(C)c3ncnc(N)c23)CC1	323.4	2.06	77.04	3	1	6
536	*c1nc(C2CCN(*)C2)c2ncnc(N)n12	202.22	-0.87	72.34	1	1	6
537	*c1nc(C2CCN(*)CC2)ccc1C#N	185.23	0.77	39.92	1	0	3
538	*N1CCC2CCN(*)CC2C1	138.21	0.56	6.48	0	0	2
539	*N1CC[C@@H]2CN(*)[C@@H]2C1	110.16	-0.08	6.48	0	0	2
540	*N1CC[C@@H](C)N(*)CC1	112.18	0.31	6.48	0	0	2
541	*c1noc(C2CCN(*)CC2)n1	151.17	-0.11	42.16	1	0	4
542	*c1nn2c(C3CCN(*)CC3)c[nH]c2c1C(N)=O	231.26	-0.42	79.42	2	2	4
543	*c1nn2c(c1C(N)=O)NC[C@H]1CN(*)CC[C@@H]12	219.25	-1.09	76.18	1	2	5
544	*c1nn2c(c1C(N)=O)N[C@@H]1CCN(*)C[C@@H]1C2	219.25	-1.26	76.18	1	2	5
545	*c1nn2c(c1C(N)=O)NCC[C@H]2C1CCN(*)CC1	247.3	-0.31	76.18	2	2	5
546	*c1sc(C2CCN(*)CC2)nc1C(N)=O	209.27	0.06	59.22	2	1	4
547	*c1nc(C2CCN(*)CC2)sc1C(N)=O	209.27	0.06	59.22	2	1	4
548	*c1sc(C2CCN(*)C2)nc1C(N)=O	195.25	-0.33	59.22	2	1	4
549	*c1nc(C2CCN(*)C2)sc1C(N)=O	195.25	-0.33	59.22	2	1	4
550	*c1oc(C2CCN(*)C2)nc1C(N)=O	179.18	-0.8	72.36	2	1	4
551	*c1nnc(C2CCN(*)CC2)o1	151.17	-0.11	42.16	1	0	4
552	*c1ccc(C2=NN3C(NCC[C@H]3C3CCN(*)CC3)C2C(N)=O)cc1	325.42	-0.15	73.96	3	2	5
553	*c1nc(SC2CCN(*)C2)[nH]c1*	166.23	-0.61	31.92	2	1	3
554	*c1ncnc2cc(OC)c(SC3CCN(*)CC3)cc12	273.36	1.83	38.25	3	0	5
555	*c1ncnc2cc(OC)c(SC3CCN(*)C3)cc12	259.33	1.44	38.25	3	0	5
556	*c1nc([C@@H]2CCN(*)C2)n2ccnc(O)c12	202.22	-0.14	53.66	1	1	5
557	*c1c(C2CCN(*)C2)[nH]c2ncnc(N)c12	201.23	-0.03	70.83	1	2	4
558	*c1nc([C@@H]2CCN(*)C2)cn2ccnc12	186.22	0.16	33.43	1	0	4
559	*N[C@@H]1CN(*)CC[C@H]1O	114.15	-1.06	35.5	1	2	3
560	*c1cc(C2CCN(*)C2)c2nc(N)ncc2c1	212.26	0.64	55.04	1	1	4
561	*c1cc(C2CCN(*)C2)c2ncncc2c1	197.24	1.06	29.02	1	0	3
562	*O[C@H]1CCN(*)C1	85.11	0.01	12.47	1	0	2
563	*c1nc(C2CCN(*)CC2)ncc1C(N)=O	204.23	-0.61	72.11	2	1	4
564	*c1nc(C2CCN(*)C2)ncc1C(N)=O	190.21	-1	72.11	2	1	4
565	*c1nc([C@@H]2CCN(*)C2)n2ccnc(C)c12	200.25	0.47	33.43	1	0	4
566	*c1nc([C@@H]2CCN(*)C2)n2c(C)cnc(C)c12	214.27	0.77	33.43	1	0	4
567	*c1nn2cc(C3CCN(*)C3)[nH]c2c1C(N)=O	217.23	-0.81	79.42	2	2	4
568	*c1nn2c(c1C(N)=O)NCCC2(C)C1CCN(*)CC1	261.33	-0.14	76.18	2	2	5
569	*N1CC2(C1)CN(*)C2C	110.16	-0.08	6.48	0	0	2
570	*c1cc(Cl)c2n(c1=O)C1(CCN(*)CC1)NC2=O	251.67	-0.37	54.34	0	1	4
571	*c1csc2c(C3CCCN(*)C3)cnc(N)c12	231.32	1.7	42.15	1	1	4
572	*c1cccc2c1CN(*)CC2	131.18	0.68	3.24	0	0	1
573	*c1ccncc1C1=CCCN(*)C1	158.2	0.81	16.13	1	0	2
574	*c1cc(C2=CCCN(*)C2)cc2ncnc(*)c12	208.24	0.53	29.02	1	0	3
575	*c1cc(C2CCN(*)C2)c2ncncc2c1N	212.26	0.64	55.04	1	1	4
576	*c1ccc(C2CCN(*)C2)c2ncncc12	197.24	1.06	29.02	1	0	3
577	*c1ccc(C2CCN(*)C2)c2ncnc(N)c12	212.26	0.64	55.04	1	1	4
578	*c1cc(C2CCN(*)C2)nn2ccnc12	186.22	0.16	33.43	1	0	4
579	*Nc1cnc2[nH]cc(C3(O)CN(*)C3)c2c1	202.22	0.41	64.18	2	3	4
580	*Nc1cnc2[nH]cc(C3=CCN(*)CC3)c2c1	212.26	1.99	43.95	2	2	3
581	*Nc1cnc2[nH]cc(C3CCN(*)CC3)c2c1	214.27	2.08	43.95	2	2	3
582	*Nc1ccc2c(c1)CNc1c(*)ncnc1O2	212.21	1.25	59.07	1	2	5
583	*Nc1cccnc1N*	107.12	0.83	36.95	2	2	3
584	*c1cccc2c1CCN2*	117.15	0.69	3.24	0	0	1
585	*c1[nH]c2c3c(nn2c1C(N)=O)CCN(*)CC3	217.23	-1.2	79.42	1	2	4
586	*N1CCc2c(c(=O)oc3c(C=O)c(O)ccc23)C1	244.23	1.13	70.75	1	1	5
587	*c1ncnc2oc3c(c12)CCN(*)C3	173.17	0.22	42.16	0	0	4
588	*c1ccc(N(*)C)cn1	106.13	0.16	16.13	1	0	2
589	*c1nn2c(C3CCN(*)CC3)cc(=O)[nH]c2c1C(N)=O	259.27	-1.06	96.49	2	2	5
590	*[C@H]1C[C@H](COC)N(*)C1	113.16	0.51	12.47	2	0	2
591	*NCCCN*	72.11	-0.52	24.06	4	2	2
592	*NCCCCN*	86.14	-0.13	24.06	5	2	2
593	*NCCCCCCN*	114.19	0.65	24.06	7	2	2
594	*NCCN*	58.08	-0.91	24.06	3	2	2
595	*c1ccc(CN(*)C)cc1	119.17	0.76	3.24	2	0	1
596	*Nc1cccc(CC)c1*	119.17	1.3	12.03	2	1	1
597	*N=S(=O)(CC=O)c1ccc(*)cc1	181.22	0.35	46.5	3	0	3
598	*c1ncc(CC)c(*)n1	106.13	-0.61	25.78	1	0	2
599	*N(C)Cc1cc2cc(C3CC3)ccc2c(=O)n1*	226.28	2.09	25.24	3	0	3
600	*NCCC(*)=O	71.08	-0.49	29.1	3	1	2
601	*NCC(*)=O	57.05	-0.88	29.1	2	1	2
602	*NCc1cccc(*)c1	105.14	0.42	12.03	2	1	1
603	*NCc1ccc(*)cc1	105.14	0.42	12.03	2	1	1
604	*NCc1cc2c(cn1)CN(*)C(=O)C21CCCC1	229.28	1.25	45.23	2	1	3
605	*NCc1cc2c(cn1)CN(*)C(=O)C2(C)C	203.24	0.72	45.23	2	1	3
606	*NCc1ccc(C(*)=O)cc1	133.15	0.93	29.1	3	1	2
607	*CCN(*)CCF	89.11	0.69	3.24	4	0	1
608	*CCN*	43.07	0.01	12.03	2	1	1
609	*CCCN1C[C@@H](C)N(*)[C@@H](C)C1	154.26	1.2	6.48	3	0	2
610	*CCN(*)C	57.1	0.35	3.24	2	0	1
611	*CCCN*	57.1	0.4	12.03	3	1	1
612	*CCCN(C)CC*	99.18	1.24	3.24	5	0	1
613	*CCc1cnc(N*)cn1	121.14	0.86	37.81	3	1	3
614	*CCn1cc(N*)c(*)n1	108.12	-0.1	29.85	3	1	3
615	*CCCN(*)c1ccc2ncnc(*)c2c1	184.22	1.43	29.02	4	0	3
616	*CC=O	43.04	0.15	17.07	1	0	1
617	*CC(=O)Cc1ccc2ncnc(*)c2c1	184.2	0.88	42.85	3	0	3
618	*CCC1CCNC[C@H]1*	111.19	1.29	12.03	2	1	1
619	*CCN(*)CC	71.12	0.74	3.24	3	0	1
620	*CCCN(*)C	71.12	0.74	3.24	3	0	1
621	*CC(*)=O	42.04	0.03	17.07	1	0	1
622	*CCC(*)=O	56.06	0.42	17.07	2	0	1
623	*Cc1ccn(*)c1	79.1	0.85	4.93	1	0	1
624	*Cc1ccc(C*)cc1	104.15	1.79	0	2	0	0
625	*Cc1ccc(*)cc1	90.12	0.91	0	1	0	0
626	*CCCc1ccc(C*)cc1	132.21	2.64	0	4	0	0
627	*Cc1ccc(C*)nc1	105.14	1.18	12.89	2	0	1
628	*Cc1cccc(C=O)c1	119.14	1.55	17.07	2	0	1
629	*Cc1cccc(*)c1	90.12	0.91	0	1	0	0
630	*Cc1cc2cc(C3CC3)ccc2c(=O)n1*	197.24	2.24	22	2	0	2
631	*Cc1c(*)ncnc1N	107.12	-0.72	51.8	1	1	3
632	*Cc1ccc(C(*)=O)cc1	118.13	1.43	17.07	2	0	1
633	*Cc1ccc(CC(*)=O)c(C=O)c1	160.17	1.17	34.14	4	0	2
634	*Cc1ccc(*)o1	80.09	0.5	13.14	1	0	1
635	*Nc1cc2c(*)ncnc2cc1OCC	187.2	1.08	47.04	3	1	4
636	*Nc1cccc(OCC)c1*	135.17	1.14	21.26	3	1	2
637	*Nc1cc(C(*)=O)c([N+](=O)[O-])cc1OCC	208.17	1.56	81.47	5	1	5
638	*c1ncnc2cnc(N(*)CCN(C)C)cc12	215.26	0.03	45.15	4	0	5
639	*CCCN(*)c1cc2c(*)ncnc2cn1	185.21	0.83	41.91	4	0	4
640	*N[C@@H]1COC[C@@H]1*	85.11	-0.22	21.26	1	1	2
641	*N[C@H]1COCC[C@H]1*	99.13	0.17	21.26	1	1	2
642	*C(=O)CCS	89.14	0.38	17.07	2	1	2
643	*C(=O)CCC1C(S)=Nc2ccccc21	204.27	2.6	29.43	3	1	2
644	*C(=O)CC1C(S)=Nc2ccccc21	190.25	2.21	29.43	2	1	2
645	*CS	47.1	0.42	0	0	1	1
646	*[C@H]1C[C@H](CF)N(*)C1	101.12	0.83	3.24	1	0	1
647	*Nc1cc(*)ccc1CO	121.14	0.23	32.26	2	2	2
648	*c1nc([C@@H]2CCCN2*)n2ccnc(CO)c12	216.24	0	53.66	2	1	5
649	*C[C@H]1C2OCCOC2CN1*	141.17	-0.11	21.7	1	0	3
650	*[C@@H]1CC[C@H](CC)N(*)C1	111.19	1.66	3.24	1	0	1
651	*[C@@H]1CC[C@H](CO)N(*)C1	113.16	0.25	23.47	1	1	2
652	*Cc1ccc(F)c(N*)c1	123.13	1.75	12.03	2	1	1
653	*C[C@H]1C[C@H](*)CN1*	82.13	0.83	3.24	1	0	1
654	*C[C@@H]1C[C@@H](C#N)CN1*	108.14	0.63	27.03	1	0	2
655	*CC1CCCN1*	83.13	0.88	3.24	1	0	1
656	*NCc1cccc(CN*)c1	134.18	0.79	24.06	4	2	2
657	*Cc1cccc(C*)c1	104.15	1.79	0	2	0	0
658	*Cc1cccc(CN*)c1	119.17	1.29	12.03	3	1	1
659	*Cc1c(O)c(C=O)cc2ccccc12	185.2	2.41	37.3	2	1	2
660	*CC1(N*)CC1	69.11	0.54	12.03	2	1	1
661	*C1C[C@@H](CO)N(*)C1	99.13	-0.14	23.47	1	1	2
662	*c1c(C2C[C@H](CO)N(*)C2)n(C)c2ncnc(N)c12	245.29	-0.66	80.2	2	2	6
663	*CCc1ccc(N*)cn1	120.15	1.47	24.92	3	1	2
664	*Cc1ccc(N*)cc1	105.14	1.61	12.03	2	1	1
665	*Cc1cccc(N*)c1	105.14	1.61	12.03	2	1	1
666	*Nc1cccc(Cc2nn(*)c3ncnc(N)c23)c1	238.25	1.19	81.65	3	2	6
667	*CCc1cccc(N*)n1	120.15	1.47	24.92	3	1	2
668	*/C(S)=N\Cc1ccco1	140.19	1.61	25.5	2	1	2
669	*/C(S)=N\Cc1ccccc1	150.23	2.02	12.36	2	1	1
670	*/C(S)=N\Cc1csc(C)n1	171.27	1.79	25.25	2	1	3
671	*/C(S)=N\Cc1csc(*)n1	156.23	0.65	25.25	2	1	3
672	*/C(S)=N\Cc1ccnc(Cl)c1	185.66	2.07	25.25	2	1	2
673	*/C(S)=N\Cc1cccnc1	151.21	1.42	25.25	2	1	2
674	*/C(S)=N\Cc1ccncc1	151.21	1.42	25.25	2	1	2
675	*/C(S)=N\Cc1ccc(*)cc1	149.22	1.2	12.36	2	1	1
676	*/C(S)=N\Cc1ccc2c(c1)OCO2	194.23	1.75	30.82	2	1	3
677	*/C(S)=N\Cc1ccc(*)nc1	150.21	0.59	25.25	2	1	2
678	*/C(S)=N\Cc1ccc(C)nc1	165.24	1.73	25.25	2	1	2
679	*/C(S)=N\Cc1ccc(Cl)nc1	185.66	2.07	25.25	2	1	2
680	*Nc1cc2c(*)c(C#N)cnc2cc1OCC	211.22	1.56	57.94	3	1	4
681	*Nc1cc2c(*)c(C=O)cnc2cc1OCC	214.22	1.5	51.22	4	1	4
682	*Cc1ccc(C*)s1	110.18	1.85	0	2	0	1
683	*Cc1ccc(*)s1	96.15	0.97	0	1	0	1
684	*Cc1ccc(*)cn1	91.11	0.31	12.89	1	0	1
685	*Cc1cc2c(*)c(C#N)cnc2s1	172.21	1.39	36.68	1	0	3
686	*Cc1ccc(C(*)=O)s1	124.16	1.49	17.07	2	0	2
687	*Cc1cnc2ccc(*)cc2c1	141.17	1.46	12.89	1	0	1
688	*CC#CCN*	67.09	0.01	12.03	1	1	1
689	*c1nc(C[C@@H]2CCCN2*)n2ccnc(N)c12	215.26	-0.04	59.45	2	1	5
690	*CCCCC*	70.14	2.09	0	4	0	0
691	*CCCCN*	71.12	0.79	12.03	4	1	1
692	*CCCCCS	103.21	2.05	0	4	1	1
693	*CCN1C[C@H](C)N(*)C[C@@H]1C	140.23	0.81	6.48	2	0	2
694	*c1nn2c(c1C(N)=O)NCCC2CN(*)C	207.24	-1.09	76.18	3	2	5
695	*NCC1(C)CCNc2c(C(N)=O)c(*)nn21	207.24	-1.26	84.97	3	3	5
696	*c1nc(C[C@@H]2CCCN2*)sc1C(N)=O	209.27	-0.11	59.22	3	1	4
697	*NCCc1nc(*)c(C(N)=O)s1	169.21	-0.99	68.01	4	2	4
698	*CC(=O)Cc1cc2c(*)ncnc2cn1	185.19	0.28	55.74	3	0	4
699	*C(=O)CCc1c(C)c2ccc(O)c(C=O)c2oc1=O	259.24	1.63	84.58	4	1	5
700	*C(=O)Cc1c(C)c2ccc(O)c(C=O)c2oc1=O	245.21	1.24	84.58	3	1	5
701	*C(=O)CCc1c(C)c2c(OC)cc(O)c(C=O)c2oc1=O	289.26	1.64	93.81	5	1	6
702	*C(=O)Cc1c(C)c2c(OC)cc(O)c(C=O)c2oc1=O	275.24	1.25	93.81	4	1	6
703	*c1c(C)c2cc(CC)c(O)c(C=O)c2oc1=O	231.23	1.36	67.51	2	1	4
704	*C(=O)CCc1c(C)c2cc(OC)c(O)c(C=O)c2oc1=O	289.26	1.64	93.81	5	1	6
705	*C(=O)Cc1c(C)c2cc(OC)c(O)c(C=O)c2oc1=O	275.24	1.25	93.81	4	1	6
706	*CCc1c(C)c2cc(OC)c(O)c(C=O)c2oc1=O	261.25	2.14	76.74	4	1	5
707	*C(=O)CCc1c(COC)c2cc(OC)c(O)c(C=O)c2oc1=O	319.29	1.47	103.04	7	1	7
708	*Cc1cn(*)nn1	81.08	-0.36	30.71	1	0	3
709	*NCCCC(=O)c1nc(*)c2c(N)nccn12	217.23	-0.5	85.31	5	2	6
710	*NCc1coc(*)n1	96.09	-0.6	38.06	2	1	3
711	*C[C@@H]1C[C@@H](OC)CN1*	113.16	0.51	12.47	2	0	2
712	*NCCCSc1nc(*)c(*)[nH]1	154.22	-0.71	40.71	5	2	3
713	*NCCSc1nc(*)c(*)[nH]1	140.19	-1.1	40.71	4	2	3
714	*NCCSc1cc2ncnc(*)c2cc1N*	217.28	0.83	49.84	5	2	5
715	*Nc1cc2c(*)ncnc2cc1SCCCN(CC)CC	288.42	2.5	41.05	8	1	5
716	*Cc1cc(CSc2ccccc2N*)c(O)c(OC)c1	273.36	3.62	41.49	6	2	4
717	*Cc1cc(CSc2ccccc2C(*)=O)c(O)c(OC)c1	286.35	3.43	46.53	6	1	4
718	*/C(S)=N\Cc1ccc(C)nc1Cl	199.69	2.38	25.25	2	1	2
719	*Nc1cc(CC(*)=O)cc(C)c1*	146.17	0.66	29.1	3	1	2
720	*CCCNCCc1cc(C)c(*)c(N*)c1	189.28	1.54	24.06	7	2	2
721	*Nc1cc(CCN(C)C)cc(C)c1*	176.26	1.15	15.27	4	1	2
722	*CCCc1cc(C)c(*)c(N*)c1	146.21	1.95	12.03	4	1	1
723	*Nc1cc(CCC)cc(C)c1*	147.22	2	12.03	3	1	1
724	*CCCN(*)CCc1cc(C)c(*)c(N*)c1	188.27	1.71	15.27	7	1	2
725	*Nc1cc(CCC(*)=O)cc(C)c1*	160.2	1.05	29.1	4	1	2
726	*Nc1cc(CCCO)cc(C)c1*	163.22	0.97	32.26	4	2	2
727	*Nc1cc(CCO)cc(C)c1*	149.19	0.58	32.26	3	2	2
728	*Nc1cc(CC)cc(C)c1*	133.19	1.61	12.03	2	1	1
729	*CC(*)(C)C	56.11	1.7	0	1	0	0
730	*CC(C)(C)N*	71.12	0.79	12.03	2	1	1
731	*CC(C)(C)C*	70.13	1.95	0	2	0	0
732	*CC(C)(C)CN*	85.15	1.03	12.03	3	1	1
733	*/C(S)=N\Cc1ccc(C(F)(F)F)nc1	219.21	2.44	25.25	2	1	2
734	*/C(S)=N\Cc1ccc(C(F)(F)F)nc1Cl	253.66	3.09	25.25	2	1	2
735	*C[C@@H]1[C@@H](OC)CCN1*	113.16	0.51	12.47	2	0	2
736	*Cc1c(*)[nH]c2ccccc12	129.16	1.39	15.79	1	1	0
737	*[C@@H]1O[C@H](CO)[C@@H](O)[C@H]1S	149.19	-1.09	49.69	1	3	4
738	*Cc1cc(*)cc(OC)c1	120.15	0.92	9.23	2	0	1
739	*Cc1cc(*)cc(N*)c1	104.13	0.79	12.03	2	1	1
740	*Nc1cc(*)cc(CC)c1	119.17	1.3	12.03	2	1	1
741	*C(=O)CN(*)C	71.08	-0.54	20.31	2	0	2
742	*c1ncnc2[nH]cc(CN(*)C)c12	160.18	0.03	44.81	2	1	3
743	*/C(S)=N\Cc1ccccn1	151.21	1.42	25.25	2	1	2
744	*CCc1c[nH]c2ncnc(*)c12	145.16	0.64	41.57	2	1	2
745	*NCc1cccn2c(*)cnc12	145.16	0.06	29.33	2	1	3
746	*Nc1cc(*)ccc1OCC	135.17	1.14	21.26	3	1	2
747	*Nc1cc(C(*)=O)ccc1OCC	163.18	1.65	38.33	4	1	3
748	*NCc1cc2c(cn1)CN(*)C(=O)N2C	190.21	0.47	48.47	2	1	3
749	*NCc1cc2c(cn1)CN(*)C(=O)N2*	175.17	0.31	48.47	2	1	3
750	*NCc1cc2c(cn1)CN(*)C(=O)N2CCC	218.26	1.25	48.47	4	1	3
751	*Cc1c(*)ncnc1C	106.13	0.01	25.78	1	0	2
752	*Nc1cc(*)c(OC)cc1[S+]([O-])CCN(C)C	240.33	0.42	47.56	6	1	4
753	*Nc1cc(*)c(OC)cc1CCCN(C)C	206.29	1.24	24.5	6	1	3
754	*CCN(C)c1cc(OC)c(*)cc1N*	177.23	1.15	24.5	5	1	3
755	*Cc1ccc(*)c(F)c1	108.11	1.05	0	1	0	0
756	*Cc1ccc(*)c(Cl)c1	124.57	1.56	0	1	0	0
757	*Cc1ccc(*)c(OC)c1	120.15	0.92	9.23	2	0	1
758	*Nc1nc2nc(N(*)CCCCN(CC)CC)ncc2cc1*	285.38	1.47	57.18	9	1	6
759	*c1ncc2cc(*)c(N/C(S)=N/CC)nc2n1	231.28	0.09	63.06	2	2	4
760	*Cc1cc(*)c(O)c(*)c1	105.12	-0.21	20.23	1	1	1
761	*CCCN/C(S)=N/c1nc2nc(*)ncc2cc1*	244.3	0.24	63.06	4	2	4
762	*Nc1ccc(CCc2nnc3c(*)cc4cnc(*)nc4n23)cc1	287.31	0.68	68	4	1	6
763	*NCc1ccccc1*	105.14	0.42	12.03	2	1	1
764	*Cc1cc2c(*)ccnc2[nH]1	130.15	0.79	28.68	1	1	1
765	*Cc1ccc2nccc(*)c2c1	141.17	1.46	12.89	1	0	1
766	*Nc1cc2c(*)ccnc2cc1CC	170.21	1.85	24.92	2	1	2
767	*Cc1ccc(*)c(C)c1	104.15	1.22	0	1	0	0
768	*C(=O)CCc1c(C)c2cc(*)c(O)c(C=O)c2oc1=O	258.23	0.8	84.58	4	1	5
769	*c1coc2c(C=O)c(O)c(CC)cc2c1=O	217.2	1.05	67.51	2	1	4
770	*Cc1ccc(N*)c(*)c1	104.13	0.79	12.03	2	1	1
771	*Nc1cc2c(=Nc3ccc(*)c(Cl)c3)c(C#N)c[nH]c2cc1OCC	336.78	3.37	73.2	4	2	4
772	*Nc1cc(*)c(OC)cc1SCCN(C)C	224.33	1.4	24.5	6	1	4
773	*Nc1ccc(CCc2nc3c(*)cc4cnc(NC)nc4n3n2)cc1	317.36	1.55	80.03	5	2	7
774	*Nc1ccc2ncnc(Cc3ccc(*)c(Br)c3)c2c1	312.17	3.03	37.81	3	1	3
775	*Nc1ccc(CCN(C)C)cc1*	162.24	0.84	15.27	4	1	2
776	*Nc1cccc(CCc2nc3c(*)cc4cnc(NC)nc4n3n2)c1	317.36	1.55	80.03	5	2	7
777	*NCc1cc2cc(*)cc(*)c2o1	144.15	0.34	25.17	2	1	2
778	*NCc1ccc(OC)c(*)c1	135.17	0.42	21.26	3	1	2
779	*Cc1ccc(*)c(N*)c1	104.13	0.79	12.03	2	1	1
780	*Nc1cc(*)c(OCC)cc1*	134.16	0.31	21.26	3	1	2
781	*Nc1cc(COC)ccc1*	135.17	0.88	21.26	3	1	2
782	*Nc1cc2c(Cc3cccc(C)c3)ncnc2cc1*	247.3	2.58	37.81	3	1	3
783	*Nc1cc2c(Cc3cccc(Br)c3)ncnc2cc1*	312.17	3.03	37.81	3	1	3
784	*Nc1cc2c(Cc3ccc(F)c(Br)c3)ncnc2cc1*	330.16	3.17	37.81	3	1	3
785	*Nc1cc2c(Cc3ccc(F)c(Cl)c3)ncnc2cc1*	285.71	3.06	37.81	3	1	3
786	*Nc1cc(CCN(C)C)ccc1*	162.24	0.84	15.27	4	1	2
787	*Nc1cc(CCCN(C)C)ccc1*	176.26	1.23	15.27	5	1	2
788	*CC(C)(C)C(*)=O	84.12	1.06	17.07	2	0	1
789	*Cc1cnc2[nH]cc(*)c2c1	130.15	0.79	28.68	1	1	1
790	*Cc1c(*)c2c(N)ncnc2n1*	145.15	-0.45	56.73	1	1	4
791	*NC[C@@]12C[C@@H]1CN(*)C2	110.16	-0.17	15.27	2	1	2
792	*N1CCCN(*)[C@H](CC)C1	126.2	0.7	6.48	1	0	2
793	*CCCN1[C@H](C)CN(*)C[C@@H]1C	154.26	1.2	6.48	3	0	2
794	*CCN(C)C1CN(*)C1	112.18	0.03	6.48	3	0	2
795	*CCNC1CN(*)C1	98.15	-0.31	15.27	3	1	2
796	*CCN1CCN(*)C[C@@H]1CC#N	151.21	0.32	30.27	3	0	3
797	*CCN1CCN(*)C[C@@H]1CC	140.23	0.81	6.48	3	0	2
798	*C[C@H]1CN(*)C[C@@H]1COC	127.19	0.61	12.47	3	0	2
799	*C[C@H]1CN(*)C[C@@H]1O	99.13	-0.29	23.47	1	1	2
800	*CCN1CCN(*)C[C@@H]1CCC	154.26	1.2	6.48	4	0	2
801	*CCN1CCN(*)C[C@@H]1CO	142.2	-0.6	26.71	3	1	3
802	*C[C@H]1CN(*)C[C@@H]1CO	113.16	-0.04	23.47	2	1	2
803	*c1c(C2CN(*)CC2CO)n(C)c2ncnc(N)c12	245.29	-0.8	80.2	2	2	6
804	*CCN1CCN(*)CC1(C)C	140.23	0.81	6.48	2	0	2
805	*CCN1CCN(*)CC12CC2	138.21	0.57	6.48	2	0	2
806	*CC1(C)CCN(*)CC1	111.19	1.52	3.24	1	0	1
807	*CC1(O)CCN(*)CC1	113.16	0.25	23.47	1	1	2
808	*CC1(F)CCN(*)CC1	115.15	1.22	3.24	1	0	1
809	*CC1(C(*)=O)CCN(*)CC1	124.16	0.58	20.31	2	0	2
810	*N1CCN(*)[C@@H](CC#N)C1	123.16	-0.19	30.27	1	0	3
811	*N1CCN(*)[C@H](CC)C1	112.18	0.31	6.48	1	0	2
812	*N1CCN(*)[C@@H](CCC)C1	126.2	0.7	6.48	2	0	2
813	*N1CCN(*)[C@@H](CO)C1	114.15	-1.11	26.71	1	1	3
814	*CCN1CCN(*)C[C@@H]1C	126.2	0.42	6.48	2	0	2
815	*N1CCC[C@H](N(*)CC)C1	126.2	0.7	6.48	2	0	2
816	*CCN1CCN(*)C[C@@H]1CN(C)C	169.27	-0.03	9.72	4	0	3
817	*N1CCN(*)[C@@H](CN(C)C)C1	141.22	-0.54	9.72	2	0	3
818	*CCN1C[C@H]2CN(*)C[C@H]2C1	138.21	0.28	6.48	2	0	2
819	*CC(C)(C)C1CN(*)C1	111.19	1.38	3.24	2	0	1
820	*C[C@H]1CN(*)C[C@@H]1C(F)(F)F	151.13	1.53	3.24	1	0	1
821	*CC(C)(C)C1(C)CCN(*)CC1	153.27	2.55	3.24	2	0	1
822	*OCc1nccn2c([C@@H]3CCN(*)C3)nc(*)c12	215.24	0.14	42.66	3	0	5
823	*c1nc([C@@H]2CCN(*)C2)n2ccnc(CCC)c12	228.3	1.11	33.43	3	0	4
824	*c1nc([C@@H]2CCN(*)C2)n2ccnc(CC)c12	214.27	0.72	33.43	2	0	4
825	*c1nc([C@@H]2CCN(*)C2)n2ccnc(CF)c12	218.24	0.63	33.43	2	0	4
826	*C[C@@H]1CCN(*)C[C@H]1O	113.16	0.1	23.47	1	1	2
827	*Cc1nccn2c([C@@H]3CCN(*)C3)nc(*)c12	199.24	0.21	33.43	2	0	4
828	*c1nc([C@@H]2CCN(*)C2)n2ccnc(CO)c12	216.24	-0.35	53.66	2	1	5
829	*CC(C)(C)C1CCN(*)CC1	139.24	2.16	3.24	2	0	1
830	*c1nc([C@@H]2CCN(*)C2)n2c(OCC)cnc(C)c12	244.3	0.86	42.66	3	0	5
831	*Cc1c(O)ccc2c3c(c(=O)oc12)CN(*)CC3	229.23	1.37	53.68	1	1	4
832	*CCN(CC)C1CN(*)C1	126.2	0.42	6.48	4	0	2
833	*CCN(CC)C1CCN(*)CC1	154.26	1.2	6.48	4	0	2
834	*NCc1cc2c(*)nc(N)nc2[nH]1	161.17	-0.73	79.62	2	3	4
835	*C(=O)CCc1c(C)c2c(*)cc(O)c(C=O)c2oc1=O	258.23	0.8	84.58	4	1	5
836	*NC1(C(*)=O)CC1	83.09	-0.35	29.1	2	1	2
837	*Nc1cc(F)cc(Cl)c1*	143.55	1.53	12.03	1	1	1
838	*c1nc(C2CCCN2*)cc2cn[nH]c12	186.22	0.73	44.81	1	1	3
839	*Nc1cc(F)cc(F)c1*	127.09	1.02	12.03	1	1	1
840	*Nc1cc(F)cc(C)c1*	123.13	1.18	12.03	1	1	1
841	*Nc1cc(F)ccc1*	109.1	0.88	12.03	1	1	1
842	*Nc1cn[nH]c1*	81.08	-0.54	40.71	1	2	2
843	*Nc1cc(Cl)c(*)c2cn[nH]c12	165.58	1.27	40.71	1	2	2
844	*Nc1cc(C)c(*)c2cn[nH]c12	145.16	0.92	40.71	1	2	2
845	*c1c(Cl)c(F)c(C=O)c2[nH]ncc12	197.58	1.34	45.75	1	1	2
846	*N1CC(c2cn(*)c3c(N)n[nH]c(=O)c23)C1	203.2	-0.52	79.94	1	2	5
847	*N1CCC[C@@H](c2cn(*)c3c(N)n[nH]c(=O)c23)C1	231.26	0.26	79.94	1	2	5
848	*N1CCC[C@@H](c2nn(*)c3c(N)n[nH]c(=O)c23)C1	232.25	-0.34	92.83	1	2	6
849	*c1nc(C2CCCN(*)C2)cc2cn[nH]c12	200.25	0.78	44.81	1	1	3
850	*c1nc(C2CCCN(*)C2)cc2[nH]nc(N)c12	215.26	0.36	70.83	1	2	4
851	*N1CCC(c2cn(*)c3c(N)n[nH]c(=O)c23)CC1	231.26	0.26	79.94	1	2	5
852	*c1nc(C2CCN(*)CC2)cc2cn[nH]c12	200.25	0.78	44.81	1	1	3
853	*N1CCC(c2cn(*)c3c(N)n[nH]c(=O)c23)C1	217.23	-0.13	79.94	1	2	5
854	*N1CC[C@@H](c2nn(*)c3c(N)n[nH]c(=O)c23)C1	218.22	-0.73	92.83	1	2	6
855	*c1nc(C2CCN(*)C2)cc2cn[nH]c12	186.22	0.39	44.81	1	1	3
856	*c1cc(C2CCCN(*)C2)cc2cn[nH]c12	199.26	1.38	31.92	1	1	2
857	*CCN1CCN(*)C2(CC2)C1	138.21	0.57	6.48	2	0	2
858	*Cc1ccc2[nH]nc(*)c2c1	130.15	0.79	28.68	1	1	1
859	*CCCN1CCN(*)CC1	126.2	0.43	6.48	3	0	2
860	*CCN1CCN(*)CC1	112.18	0.04	6.48	2	0	2
861	*Cc1n[nH]c2cc(Sc3ccccc3C(*)=O)ccc12	266.32	3.45	45.75	4	1	3
862	*Nc1nn(C)cc1*	95.1	-0.53	29.85	1	1	3
863	*Nc1cc(C(*)=O)c(N)cc1OCC	178.19	1.23	64.35	4	2	4
864	*NC12CCC(*)(CC1)C2	109.17	1.46	12.03	1	1	1
865	*NC12CCC(*)(C1)C2	95.14	1.07	12.03	1	1	1
866	*NC12CCC(c3nc(*)c4c(N)nccn34)(CC1)C2	241.3	0.49	68.24	2	2	5
867	*Cc1c(C)c(=O)oc2c(C=O)c(O)c(OC)cc12	247.23	1.68	76.74	3	1	5
868	*Nc1cc(OCC)ccc1*	135.17	1.14	21.26	3	1	2
869	*Nc1cc(*)ccc1C(*)=O	118.11	0.43	29.1	2	1	2
870	*C(=O)c1ccc(Br)c(C=O)c1O	228.02	1.66	54.37	2	1	3
871	*Nc1c[nH]c2c(C(N)=O)ccc(*)c12	173.18	0.32	70.91	2	3	2
872	*Nc1ccc2c(c1)[nH]c1c(C(N)=O)ccc(*)c12	223.23	1.47	70.91	2	3	2
873	*c1cc2c([C@@H]3CN(*)CCO3)ccc(C(N)=O)c2[nH]1	243.27	0.28	71.35	2	2	3
874	*c1cc2c([C@@H]3CCCN(*)C3)ccc(C(N)=O)c2[nH]1	241.29	1.09	62.12	2	2	2
875	*c1nc(C2CCCN(*)C2)ccc1C(N)=O	203.25	0	59.22	2	1	3
876	*c1cc2c([C@H]3CCN(*)C3)ccc(C(N)=O)c2[nH]1	227.27	0.7	62.12	2	2	2
877	*c1nc(C2CCN(*)CC2)ccc1C(N)=O	203.25	0	59.22	2	1	3
878	*c1nc(C2CCN(*)C2)ccc1C(N)=O	189.22	-0.39	59.22	2	1	3
879	*c1cc(C2CCN(*)CC2)ccc1C(N)=O	202.26	0.6	46.33	2	1	2
880	*c1nc(SC[C@H]2CCCN2*)[nH]c1*	180.26	-0.22	31.92	3	1	3
881	*C(=O)c1cccc2cc(O)c(C=O)nc12	200.17	1.44	67.26	2	1	4
882	*N(C)c1ccc(C2CCNCC2)c(C=O)n1	218.28	1.26	45.23	3	1	4
883	*c1cc2c(cc1F)OCC(C)N2*	165.17	1.05	12.47	0	0	2
884	*c1cc2c(nc1C=O)N(*)CCC2	160.18	0.29	33.2	1	0	3
885	*N1CCC(c2cc3c(nc2C=O)N(*)CCC3)CC1	243.31	1.75	36.44	2	0	4
886	*N(C)c1ccc(CO)c(C=O)n1	165.17	0.29	53.43	3	1	4
887	*N(CCN(C)C)Cc1cc2c(nc1C=O)N(*)CCC2	260.34	0.94	39.68	6	0	5
888	*N(C)Cc1cc2c(nc1C=O)N(*)CCC2	203.24	1.01	36.44	3	0	4
889	*N1CCCc2cc(CN(*)[C@H]3CCOC3)c(C=O)nc21	259.31	1.17	45.67	4	0	5
890	*N(CC)Cc1cc2c(nc1C=O)N(*)CCC2	217.27	1.4	36.44	4	0	4
891	*C(=O)Cc1cc2c(nc1C=O)N(*)CCC2	202.21	0.73	50.27	3	0	4
892	*N(Cc1cc2c(nc1C=O)N(*)CCC2)C[C@H]1CCCO1	273.34	1.56	45.67	5	0	5
893	*Nc1cc(Cl)c(C=O)cc1OC	184.6	2.04	38.33	3	1	3
894	*c1ccc2c(c1)CN(*)C2	117.15	0.64	3.24	0	0	1
895	*c1ccc2c(n1)CCN(*)C2	132.17	0.08	16.13	0	0	2
896	*c1ccc2c(c1)CCN(*)C2	131.18	0.68	3.24	0	0	1
897	*C(=O)c1ccc2c(c1)CCN(*)C2	159.19	1.2	20.31	1	0	2
898	*c1ccc2c(c1)CN(*)CC2	131.18	0.68	3.24	0	0	1
899	*c1cccc2c1CN(*)C2	117.15	0.64	3.24	0	0	1
900	*c1cccc2c1C(F)(F)CN(*)C2	167.16	1.23	3.24	0	0	1
901	*c1cccc2c1CCN(*)C2	131.18	0.68	3.24	0	0	1
902	*Nc1ccc(C(*)=O)c(OC)c1	149.15	1.26	38.33	3	1	3
903	*Nc1cnccc1*	92.1	0.13	24.92	1	1	2
904	*CCN(C)C1CCN(*)CC1	140.23	0.81	6.48	3	0	2
905	*/C(S)=N\Cc1ccc(N)nc1	166.23	1	51.27	2	2	3
906	*c1cc(C=O)c(O)c(OC)c1	151.14	0.39	46.53	2	1	3
907	*CCNc1ncc2cc(*)c3nnc(CCc4ccc(N*)cc4)n3c2n1	330.38	1.89	80.03	7	2	7
908	*CCCNc1ncc2cc(*)c(/N=C(/S)Nc3ccccc3)nc2n1	336.42	3	75.09	6	3	5
909	*CCCNc1ncc2cc(*)c(/N=C(/S)NC(C)(C)C)nc2n1	316.43	2.27	75.09	5	3	5
910	*Nc1cccc(N(*)c2nc(*)ncc2C#N)c1	208.2	1	64.84	3	1	5
911	*Nc1c(F)cc(*)cc1F	127.09	1.02	12.03	1	1	1
912	*Nc1c(*)cccc1C	105.14	1.05	12.03	1	1	1
913	*Nc1c(*)cccc1F	109.1	0.88	12.03	1	1	1
914	*Nc1c(*)cccc1OC	121.14	0.75	21.26	2	1	2
915	*Nc1c(*)ccc(C)c1F	123.13	1.18	12.03	1	1	1
916	*Nc1c(*)ccc(F)c1F	127.09	1.02	12.03	1	1	1
917	*Nc1c(C)cc(C2CCN(*)CC2)nc1*	188.25	1.08	28.16	2	1	3
918	*Cc1[nH]c(C)c(N*)c1C	122.17	1.56	27.82	2	2	1
919	*Nc1c(F)c(Cl)c(*)c2cn[nH]c12	183.57	1.41	40.71	1	2	2
920	*Nc1ccc2ncnc(*)c2c1*	142.14	-0.14	37.81	1	1	3
921	*c1ncnc2ccc(C3=CCCN(*)C3)c(*)c12	208.24	0.53	29.02	1	0	3
922	*CCC1(CC)CN(*)C1	111.19	1.52	3.24	3	0	1
923	*c1c(C2(O)CCN(*)C2)n(C)c2ncnc(N)c12	231.26	-0.92	80.2	1	2	6
924	*NCc1cn(*)nn1	96.09	-0.86	42.74	2	1	4
925	*Nc1cc(CO)ccc1*	121.14	0.23	32.26	2	2	2
926	*Nc1cc(S(C)(=O)=O)ccc1*	169.2	0.14	46.17	2	1	3
927	*c1ncnc2[nH]cc(C3(O)CN(*)C3)c12	188.19	-0.9	65.04	1	2	4
928	*c1cnc2c(c1)N(*)CCO2	134.14	-0.08	25.36	0	0	3
929	*c1ccc2c(c1)[C@@H](*)C[C@@H]2O	132.16	0.89	20.23	0	1	1
930	*c1nc(C2CCCN(*)C2)oc1C(N)=O	193.21	-0.41	72.36	2	1	4
931	*c1nc(C2CCN(*)CC2)oc1C(N)=O	193.21	-0.41	72.36	2	1	4
932	*c1nc(C2CCN(*)C2)oc1C(N)=O	179.18	-0.8	72.36	2	1	4
933	*c1cc(C2CCCN(*)C2)c2ncnc(N)c2c1	226.28	1.03	55.04	1	1	4
934	*c1nc(S)nc(*)c1C#N	135.15	-1.01	49.57	0	1	4
935	*Nc1ccc2c(c1)CCNc1c(C(N)=O)c(*)nn1-2	241.25	-0.01	84.97	2	3	5
936	*c1nc([C@@H]2[C@@H]3[C@H](CN2*)C3(C)C)n2ccnc(N)c12	241.3	0.58	59.45	1	1	5
937	*c1ncnc2cnc(N(*)C)cc12	158.16	0.1	41.91	1	0	4
938	*c1nc(C2C3CCCC3CN2*)n2ccnc(N)c12	241.3	0.72	59.45	1	1	5
939	*Nc1nc2c(*)ncnc2cc1OC	174.16	0.08	59.93	2	1	5
940	*c1ccc2c(c1)[C@@H](*)[C@H](O)C2	132.16	0.37	20.23	0	1	1
941	*Nc1sc(*)nc1C(N)=O	141.16	-0.71	68.01	2	2	4
942	*c1cc2ncnc(*)c2nc1N(*)C	157.16	-0.73	41.91	1	0	4
943	*Nc1nc2c(*)ncnc2cc1*	143.13	-0.75	50.7	1	1	4
944	*C1CCN(*)CC1(F)F	119.11	1.13	3.24	0	0	1
945	*CC/C=C/c1cc2ncnc(*)c2nc1N*	197.22	1.45	50.7	4	1	4
946	*CCCCc1cc2ncnc(*)c2nc1N*	199.24	1.37	50.7	5	1	4
947	*CC/C=C/c1cc2ncnc(Cc3ccc(F)c(Cl)c3)c2nc1N*	340.79	4.66	50.7	6	1	4
948	*CCCCc1cc2ncnc(Cc3ccc(F)c(Cl)c3)c2nc1N*	342.81	4.57	50.7	7	1	4
949	*c1cc2ncnc(Cc3ccc(F)c(Cl)c3)c2nc1N(*)C	300.72	2.48	41.91	3	0	4
950	*Nc1nc2c(Cc3ccc(F)c(Cl)c3)ncnc2cc1*	286.7	2.46	50.7	3	1	4
951	*c1nc([C@@H]2CCCN(*)C2)[nH]c1C(N)=O	192.22	-0.67	75.01	2	2	3
952	*c1nc(C2CC3(CCN(*)CC3)C2)[nH]c1C(N)=O	232.29	0.11	75.01	2	2	3
953	*Nc1cc(*)c(OC)cc1S(=O)(=O)CCN(C)C	256.33	0.08	58.64	6	1	5
954	*N1CCc2c(ccc(O)c2C=O)C1	176.19	1.03	40.54	1	1	3
955	*Oc1cc2c(N(*)c3cccc(Cl)c3F)ncnc2cc1OC	317.71	3.88	47.48	4	0	5
956	*Nc1ccc(F)c(*)c1F	127.09	1.02	12.03	1	1	1
957	*Nc1ccc(O*)cc1	107.11	1.41	21.26	2	1	2
958	*Oc1ccccc1*	92.1	0.7	9.23	1	0	1
959	*c1cc2c(N(*)c3ccc(F)cc3F)ncnc2cc1OC	285.25	2.69	38.25	3	0	4
960	*c1cc2c(N(*)c3ccc(Cl)cc3F)ncnc2cc1OC	301.71	3.21	38.25	3	0	4
961	*CCN(C)c1ccc(*)cc1N*	147.2	1.14	15.27	4	1	2
962	*NC[C@@H]1CCNc2c(C(N)=O)c(*)nn21	193.21	-1.43	84.97	3	3	5
963	*n1cnc2cc(S)ccc21	149.2	1.64	17.82	0	1	3
964	*n1cnc2cc(OC)c(C=O)cc21	175.17	1.17	44.12	2	0	4
965	*C(=O)c1cn(C)c2ccc(C=O)nc12	187.18	1.08	51.96	2	0	4
966	*C(=O)c1cn(*)c2ccc(C=O)nc12	172.14	0.85	51.96	2	0	4
967	*Nc1ccc2c(c1)[nH]c1c(C(N)=O)c(*)nn12	213.2	-0.03	88.21	2	3	4
968	*n1c(=O)c2ccccc2n2c(S)nnc12	217.23	0.65	52.19	0	1	6
969	*N[C@@H]1CN(*)CC12CC2	110.16	-0.03	15.27	1	1	2
970	*c1nc(C2CCCN(*)C2)c2ccnc(N)n12	215.26	0.13	59.45	1	1	5
971	*N1CCN(*)C(C)(C)C1	112.18	0.31	6.48	0	0	2
972	*c1nc(C2CCN(*)C2)c2ccnc(N)n12	201.23	-0.26	59.45	1	1	5
973	*c1nc([C@@H]2CCCCN2*)n2ccncc12	200.25	0.9	33.43	1	0	4
974	*c1nc([C@@H]2CCCN2*)n2ccncc12	186.22	0.51	33.43	1	0	4
975	*c1nc([C@@H]2CCCCN2*)n2c(C)cncc12	214.27	1.2	33.43	1	0	4
976	*c1nc([C@@H]2CCCN2*)n2c(C)cncc12	200.25	0.81	33.43	1	0	4
977	*c1nc([C@@H]2CCCN2*)n2c(OC)cncc12	216.24	0.51	42.66	2	0	5
978	*c1nc([C@@H]2CCCN(*)C2)n2ccncc12	200.25	0.55	33.43	1	0	4
979	*c1nc([C@@H]2CCCN(*)C2)n2c(C)cncc12	214.27	0.86	33.43	1	0	4
980	*c1nc([C@@H]2CCN(*)C2)n2ccncc12	186.22	0.16	33.43	1	0	4
981	*c1nc([C@@H]2CCN(*)C2)n2c(C)cncc12	200.25	0.47	33.43	1	0	4
982	*c1nc([C@@H]2CCN(*)C2)n2c(OC)cncc12	216.24	0.17	42.66	2	0	5
983	*NCC#Cc1ccc2ncn(*)c2c1	169.19	0.75	29.85	1	1	3
984	*c1nc([C@@H]2CCCN2*)n2c(COC)cncc12	230.27	0.65	42.66	3	0	5
985	*c1nc([C@@H]2CCCN2*)n2c(OCC)cncc12	230.27	0.9	42.66	3	0	5
986	*c1nc([C@@H]2CCN(*)C2)n2c(COC)cncc12	230.27	0.3	42.66	3	0	5
987	*c1nc([C@@H]2CCN(*)C2)n2c(OCC)cncc12	230.27	0.56	42.66	3	0	5
988	*c1nc([C@@H]2CCN(*)C2)n2c(*)cncc12	185.21	-0.67	33.43	1	0	4
989	*c1cc(C2CCN(*)C2)c2ccncn12	185.23	0.76	20.54	1	0	3
990	*C(=O)c1cn(C)c2cc(Br)c(C=O)nc12	266.07	1.84	51.96	2	0	4
991	*C(=O)c1cn(*)c2cc(Br)c(C=O)nc12	251.04	1.61	51.96	2	0	4
992	*C(=O)c1cn(CCC)c2ccc(C=O)nc12	215.23	1.95	51.96	4	0	4
993	*CCn1cc(C(*)=O)c2nc(C=O)ccc21	200.2	1.51	51.96	4	0	4
994	*CCn1cc(C(*)=O)c2nc(C=O)c(Br)cc21	279.09	2.27	51.96	4	0	4
995	*N1CCC[C@H](c2nn(*)c3cncc(F)c23)C1	218.23	1.53	33.95	1	0	4
996	*CC1(OC)CCN(*)CC1	127.19	0.9	12.47	2	0	2
997	*Nc1cnn(*)c1*	80.07	-0.75	29.85	1	1	3
998	*Nc1cnn(C)c1*	95.1	-0.53	29.85	1	1	3
999	*c1ncnn2cc(C=O)c(C)c12	160.16	0.02	47.26	1	0	4
1000	*c1cnn(*)c1	66.06	-0.63	17.82	0	0	2
1001	*c1nc2ccc(O)c(C=O)c2[nH]1	161.14	0.26	65.98	1	2	3
1002	*c1nn2c(c1C(N)=O)NCCC2C1CCCN1*	233.27	-0.56	76.18	2	2	5
1003	*c1cc([C@H]2CCC[C@H](*)C2)cn2ncnc12	199.26	1.9	30.19	1	0	3
1004	*N1CC2CCCN(*)C2C1	124.19	0.31	6.48	0	0	2
1005	*c1c(Cl)c(C2CCCN(*)C2)n2ncnc(N)c12	249.7	0.78	59.45	1	1	5
1006	*N1CC2CCN(*)C2C1	110.16	-0.08	6.48	0	0	2
1007	*N1CCN(*)[C@H](C2CC2)C1	124.19	0.31	6.48	1	0	2
1008	*c1[nH]c2c(C3CN(*)C3)cnn2c1C(N)=O	203.2	-1.2	79.42	2	2	4
1009	*c1nc(C2CCCN(*)C2)cn2ncnc12	201.23	-0.06	46.32	1	0	5
1010	*N1CCC2OCCN(*)C2C1	140.19	-0.31	15.71	0	0	3
1011	*N1CC[C@H]2CCN(*)[C@H]2C1	124.19	0.31	6.48	0	0	2
1012	*N1CCC2C(CCN2*)C1	124.19	0.31	6.48	0	0	2
1013	*c1[nH]c2c(C3CCN(*)CC3)cnn2c1C(N)=O	231.26	-0.42	79.42	2	2	4
1014	*c1c(C(N)=O)n2ncc(C3CCN(*)CC3)c2n1*	230.25	-0.63	68.56	2	1	5
1015	*c1[nH]c2c(C3CCN(*)C3)cnn2c1C(N)=O	217.23	-0.81	79.42	2	2	4
1016	*c1nc(C2CCN(*)C2)cn2ncnc12	187.21	-0.45	46.32	1	0	5
1017	*c1cc(C2CN(*)C2)cn2ncnc12	172.19	-0.23	33.43	1	0	4
1018	*c1cc(C2CCCN(*)C2)cn2ncnc12	200.25	0.55	33.43	1	0	4
1019	*c1cc(C2CCN(*)C2)cn2ncnc12	186.22	0.16	33.43	1	0	4
1020	*CCn1ncc(N*)c1*	108.12	-0.1	29.85	3	1	3
1021	*C(=O)CSc1nc2ccc(O)c(C=O)c2[nH]1	235.24	1.25	83.05	4	2	5
1022	*Nc1cc(*)c(OC)cc1C#CCN(C)C	202.26	0.66	24.5	3	1	3
1023	*c1c(C(N)=O)n2ncc(C3CCN(*)CC3)c2n1C	245.29	-0.41	68.56	2	1	5
1024	*c1cc2c([nH]1)C1(CCN(*)CC1)CNC2=O	203.24	-0.27	48.13	0	2	2
1025	*c1ncnc2sc3c(c12)CN(*)C3	175.22	0.65	29.02	0	0	4
1026	*c1ncnc2sc3c(c12)CCCN(*)C3	203.27	1.08	29.02	0	0	4
1027	*c1ncnc2sc3c(c12)CN(*)CC3	189.24	0.69	29.02	0	0	4
1028	*c1ncnc2sc3c(c12)CCN(*)C3	189.24	0.69	29.02	0	0	4
1029	*c1c(C#N)cnc2sc3c(c12)CCN(*)C3	213.26	1.16	39.92	0	0	4
1030	*c1n[nH]c(C)c1C1CCCN1*	149.2	0.49	31.92	1	1	2
1031	*Nc1ccc([N+]#[C-])c(*)c1	116.12	1.29	16.39	1	1	1
1032	*NCc1cc2c(cn1)CN(*)C(=O)C21CC1	201.23	0.47	45.23	2	1	3
1033	*NCc1ncc2c(c1C)C1(CC1)C(=O)N(*)C2	215.26	0.78	45.23	2	1	3
1034	*N1Cc2cnc(N(*)C)cc2C2(CC2)C1=O	201.23	0.82	36.44	1	0	3
1035	*C1CN(*)Cc2ncn(C)c21	135.17	0.29	21.06	0	0	3
1036	*CCc1csc(N*)n1	126.18	1.53	24.92	3	1	3
1037	*CCSc1cnc(N*)s1	158.25	2.08	24.92	4	1	4
1038	*C[C@H]1CN(*)C[C@@H]1OC	113.16	0.37	12.47	2	0	2
1039	*C(=O)c1cnn2ccc(C=O)nc12	174.14	0.23	64.33	2	0	5
1040	*C(=O)[C@@H]1CCC=C(C=O)C[C@]12Oc1ccc(O)cc1C2=O	285.28	1.71	80.67	2	1	5
1041	*C1CCCCC1N(*)C	111.19	1.66	3.24	1	0	1
1042	*c1ccc(O)c(C=O)c1	121.11	0.38	37.3	1	1	2
1043	*c1nc([C@@H]2CCCN2*)n2cc(C)ncc12	200.25	0.81	33.43	1	0	4
1044	*/C(S)=N\Cc1cnc(C)cn1	166.23	1.12	38.14	2	1	3
1045	*c1nc2ccc(O)c(C=O)c2s1	178.19	0.99	50.19	1	1	4
1046	*/C(S)=N\c1ccc(C#N)cc1	161.21	2.02	36.15	1	1	2
1047	*NCc1cc2c(cn1)CN(*)C(=O)N2CC	204.23	0.86	48.47	3	1	3
1048	*Nc1cc(C2=CCN(CC)CC2)ccc1*	200.28	1.85	15.27	3	1	2
1049	*Nc1cc(C2CCN(CC)CC2)ccc1*	202.3	1.94	15.27	3	1	2
1050	*c1c(C2CCN(*)C2)n(CC)c2ncnc(N)c12	229.29	0.46	59.97	2	1	5
1051	*C(=O)c1cn(CC)c2ccc(C=O)nc12	201.2	1.56	51.96	3	0	4
1052	*/C(S)=N\c1ccc(C(C)(C)C)cc1	192.31	3.45	12.36	1	1	1
1053	*Nc1cc(*)cc(C(C)(C)C)c1	147.22	2.03	12.03	1	1	1
1054	*Nc1ccccc1Sc1nc(*)ncc1Cl	235.7	2.33	37.81	3	1	4
1055	*[C@H]1CN(*)C[C@@H]1F	87.1	0.44	3.24	0	0	1
1056	*N1CCN(*)CC(F)C1	116.14	-0.13	6.48	0	0	2
1057	*N[C@@H]1CN(*)C[C@H]1F	102.11	-0.47	15.27	1	1	2
1058	*c1c(C2CN(*)CC2F)n(C)c2ncnc(N)c12	233.25	-0.07	59.97	1	1	5
1059	*[C@H]1C[C@H](F)CN(*)C1	101.12	0.83	3.24	0	0	1
1060	*c1nc(S[C@@H]2CCCN(*)C2)c2cc[nH]c2n1	232.31	1.15	44.81	2	1	4
1061	*c1nc(S[C@@H]2CCCN(*)C2)c2c(F)c[nH]c2n1	250.3	1.29	44.81	2	1	4
1062	*c1nc(S[C@@H]2CCCN(*)C2)c2c(Cl)c[nH]c2n1	266.76	1.81	44.81	2	1	4
1063	*c1ncc(F)c(S[C@@H]2CCCN(*)C2)n1	211.26	0.81	29.02	2	0	4
1064	*C1CN(*)CCC1F	101.12	0.83	3.24	0	0	1
1065	*[C@H]1CCN(*)C[C@@H]1F	101.12	0.83	3.24	0	0	1
1066	*C[C@@H]1C[C@@H](F)CN1*	101.12	0.83	3.24	1	0	1
1067	*Nc1cccc(CSc2nc(*)ncc2Cl)c1	249.73	2.47	37.81	4	1	4
1068	*C[C@H]1CN(*)C[C@@H]1F	101.12	0.69	3.24	1	0	1
1069	*c1nc(S[C@@H]2CCCN(*)C2)c2c(Cl)n[nH]c2n1	267.75	1.2	57.7	2	1	5
1070	*c1nc(S[C@@H]2CCCN(*)C2)c2cn[nH]c2n1	233.3	0.55	57.7	2	1	5
1071	*c1cccc2c1C(F)CN(*)C2	149.17	1.15	3.24	0	0	1
1072	*N1CCc2nc(CS)ncc2C1	180.26	0.73	29.02	1	1	4
1073	*c1ccc(Sc2nc(S)nc(*)c2C#N)cc1	243.32	1.14	49.57	2	1	5
1074	*N1CCO[C@@H](c2nn(*)c3cncc(F)c23)C1	220.21	0.72	43.18	1	0	5
1075	*c1ncnc2[nH]cc(C3CCCN(*)C3)c12	200.24	0.78	44.81	1	1	3
1076	*c1ncnc2[nH]cc(C3CCN(*)CC3)c12	200.24	0.78	44.81	1	1	3
1077	*c1ncnc2[nH]cc(C3CCN(*)C3)c12	186.22	0.39	44.81	1	1	3
1078	*C/C=C/C(*)=O	68.07	0.59	17.07	2	0	1
1079	*Nc1cccc(*)c1F	109.1	0.88	12.03	1	1	1
1080	*c1cccc(N(*)C)c1F	123.13	0.9	3.24	1	0	1
1081	*c1cccc(C2=C(c3ccnc(S)n3)OC(C)(C)C2=O)c1F	315.35	2.33	52.08	2	1	5
1082	*NCC1CCCC(CN*)C1	140.23	0.9	24.06	4	2	2
1083	*c1cccc(N(*)CC2CCCC2)c1	173.26	2.32	3.24	3	0	1
1084	*NCC1CCC(*)C1	97.16	1.18	12.03	2	1	1
1085	*CC1CC2CCC(C1)N2*	123.2	1.66	3.24	1	0	1
1086	*NCC1CNc2c(C(N)=O)c(*)nn2C1	193.21	-1.75	84.97	3	3	5
1087	*N1CC(Cc2cc3cc(C4CC4)ccc3c(=O)n2*)C1	252.32	2.13	25.24	3	0	3
1088	*NCC1CCCN(*)C1	112.18	0.22	15.27	2	1	2
1089	*C(=O)C[C@H]1CCCN(*)C1	125.17	0.63	20.31	2	0	2
1090	*CC1CCCN(*)C1	97.16	1.13	3.24	1	0	1
1091	*N1CC(Cc2cc3cc(C4CC4)cc(OC)c3c(=O)n2*)C1	282.34	2.14	34.47	4	0	4
1092	*CC1CN(*)C1	69.11	0.35	3.24	1	0	1
1093	*CCC1CN(*)C1	83.13	0.74	3.24	2	0	1
1094	*CCC1CCCN(*)C1	111.19	1.52	3.24	2	0	1
1095	*N1CC(Cc2cc3cc(C4CC4)cc(F)c3c(=O)n2*)C1	270.31	2.27	25.24	3	0	3
1096	*NCC1CCN(*)CC1	112.18	0.22	15.27	2	1	2
1097	*NCC1CCN(*)C1	98.15	-0.17	15.27	2	1	2
1098	*N(C)CC1CCN(*)C1	112.18	0.17	6.48	2	0	2
1099	*CC1CCN(*)CC1	97.16	1.13	3.24	1	0	1
1100	*C[C@@H]1CCN(*)C1	83.13	0.74	3.24	1	0	1
1101	*C1CCC(c2[nH]c(CC3CCN(*)C3)c3ncnc(N)c23)CC1	297.41	2.86	70.83	3	2	4
1102	*CCC1CCN(*)CC1	111.19	1.52	3.24	2	0	1
1103	*c1cc2cnc(NC)nc2n2nc(CCCC3CCN(*)CC3)nc12	323.4	1.39	71.24	5	1	7
1104	*CC1CCc2c([nH]c3c(C(N)=O)ccc(Cc4ccc(N*)c(C)c4)c23)C1	345.45	4.11	70.91	5	3	2
1105	*c1nc(CC2CCN(*)CC2)n(*)c1C(N)=O	205.24	-0.81	64.15	3	1	4
1106	*c1nc(C2NC3C[C@@H]2N(*)C3)n2ccnc(N)c12	228.26	-0.96	71.48	1	2	6
1107	*C(=O)[C@@H]1C[C@@H](*)CCN1*	110.14	0.33	20.31	1	0	2
1108	*C(=O)[C@@H]1C[C@H](*)CN1*	96.11	-0.06	20.31	1	0	2
1109	*Nc1ccc2[nH]c(S)nc2c1	164.21	1.73	40.71	1	3	3
1110	*[C@H]1CCN(*)[C@H](C(N)=O)C1	126.16	-0.26	46.33	1	1	2
1111	*c1ccnc2[nH]c(S)nc12	150.19	0.42	41.57	0	2	3
1112	*CCc1ccc(N*)nc1	120.15	1.47	24.92	3	1	2
1113	*CCc1ccc(N*)cc1	119.17	2.07	12.03	3	1	1
1114	*CCc1ccc(N(*)C)cc1	133.19	2.1	3.24	3	0	1
1115	*CCc1cc(C)c(*)c(N*)c1	132.19	1.56	12.03	3	1	1
1116	*CCc1ccnc(N*)c1	120.15	1.47	24.92	3	1	2
1117	*CCc1ccc(N*)c(F)c1	137.16	2.21	12.03	3	1	1
1118	*CCc1cccc(N*)c1	119.17	2.07	12.03	3	1	1
1119	*CCc1cccc(N(*)C)c1	133.19	2.1	3.24	3	0	1
1120	*Cc1cc(*)c(O)c(CSc2ccccc2)c1	228.32	2.91	20.23	4	1	2
1121	*Nc1cc(CCN(CC)CCC)cc(C)c1*	218.34	2.32	15.27	7	1	2
1122	*C(=O)c1[nH]c(C=O)c(C(*)=O)c1CC	177.16	0.77	67	4	1	3
1123	*c1ccc(C=O)cc1	105.12	0.67	17.07	1	0	1
1124	*Nc1ccc(C=O)cc1OC	150.16	1.38	38.33	3	1	3
1125	*Nc1nccc2c1[nH]c1cc(C=O)ccc12	210.22	2.4	57.78	2	2	3
1126	*c1ccc(C=O)cc1F	123.11	0.81	17.07	1	0	1
1127	*c1ccc(C=O)cc1OC	135.14	0.68	26.3	2	0	2
1128	*c1cc(C=O)ccc1OC	135.14	0.68	26.3	2	0	2
1129	*Nc1cc(C=O)ccc1*	119.12	0.55	29.1	2	1	2
1130	*c1cc2cc(C=O)ccc2s1	161.2	1.89	17.07	1	0	2
1131	*n1cnc2cc(C=O)ccc21	145.14	1.16	34.89	1	0	3
1132	*n1c2ccc(C=O)cc2c2c3c(c4c(c21)Cc1ccccc1-4)C(=O)NC3	337.36	3.73	51.1	1	1	3
1133	*Cc1ccc(*)cc1Cl	124.57	1.56	0	1	0	0
1134	*Cc1c[nH]c2ncnc(*)c12	131.14	0.18	41.57	1	1	2
1135	*Cc1ccc(*)cc1N*	104.13	0.79	12.03	2	1	1
1136	*/C(S)=N\Cc1ccc(C)o1	154.21	1.92	25.5	2	1	2
1137	*Cc1ccccc1OS(=O)(=O)c1ccccc1[N+](=O)[O-]	292.29	2.41	86.51	5	0	5
1138	*Cc1ccc(*)cc1F	108.11	1.05	0	1	0	0
1139	*Cc1cnc(N)c2c(*)csc12	162.22	1.1	38.91	1	1	3
1140	*Cc1ccc(N(*)C)nc1C=O	148.17	0.84	33.2	3	0	3
1141	*Cc1cc2c(nc1C=O)N(*)[C@@H](C)CC2	188.23	1.55	33.2	2	0	3
1142	*Cc1cc2c(nc1C=O)N(*)CCC2	174.2	1.16	33.2	2	0	3
1143	*Cc1cc2c(nc1C=O)c(C(*)=O)cn2C	200.2	1.12	51.96	3	0	4
1144	*NCCc1nc(N*)cc2cnn(C)c12	189.22	0.44	54.77	4	2	5
1145	*NCc1nc(N*)cc2cnn(C)c12	175.19	0.4	54.77	3	2	5
1146	*N1CCCC(c2cc3c(cn2)CN(*)C(=O)C32CC2)C1	255.32	1.56	36.44	1	0	3
1147	*NC1COCC1N*	100.12	-1.14	33.29	2	2	3
1148	*[C@H]1C=C(c2nnc(C)o2)N(*)C1	149.15	0.84	42.16	1	0	4
1149	*c1nc(C#CCCO)n(*)c1*	133.13	-1.72	38.05	1	1	3
1150	*Nc1ccc2ncn(*)c2c1	131.14	1.22	29.85	1	1	3
1151	*Nc1ccc2[nH]c(=O)n(*)c2c1	147.14	0.52	49.82	1	2	3
1152	*Nc1ccc2[nH]c3c(C(N)=O)c(*)nn3c2c1	213.2	-0.03	88.21	2	3	4
1153	*c1nc2cc(F)c(N(*)C)cc2n2cncc12	214.2	1.1	33.43	1	0	4
1154	*c1nc2cc(Cl)c(N(*)C)cc2n2cncc12	230.66	1.61	33.43	1	0	4
1155	*Nc1cc2c(cc1OC)nc(*)c1cncn12	212.21	0.94	51.45	2	1	5
1156	*c1nc2ccc(N(*)C)cc2n2cncc12	196.21	0.96	33.43	1	0	4
1157	*c1nc2cc(OC)c(N(*)CC)cc2n2cncc12	240.27	1.36	42.66	3	0	5
1158	*c1nc2cc(OC)c(N(*)CC3CC3)cc2n2cncc12	266.3	1.75	42.66	4	0	5
1159	*c1nn2c(c1C(N)=O)NC(=O)C21CCN(*)CC1	233.23	-1.64	93.25	1	2	5
1160	*/C(S)=N\c1ccccc1[N+](=O)[O-]	181.2	2.06	55.5	2	1	3
1161	*N1CCC2(CCN(*)C2)C1	124.19	0.31	6.48	0	0	2
1162	*N1C=CCN(*)C1	82.11	0	6.48	0	0	2
1163	*Nc1cnc2[nH]cc(C3=CN(*)CCC3)c2c1	212.26	2.34	43.95	2	2	3
1164	*C1CCC12CN(*)C2	95.15	0.88	3.24	0	0	1
1165	*c1nc(C23CCC2CN(*)C3)n2ccnc(N)c12	227.27	-0.09	59.45	1	1	5
1166	*NC1(C2CCNc3c(C(N)=O)c(*)nn32)CC1	219.25	-0.9	84.97	3	3	5
1167	*c1nc([C@]23COCC2CN(*)C3)n2ccnc(N)c12	243.27	-0.85	68.68	1	1	6
1168	*Nc1cc(C2=NC(C)N=N2)ccc1*	172.19	1.3	49.11	2	1	4
1169	*NC1CNC(=O)CC1*	112.13	-0.73	41.13	1	2	2
1170	*/C(S)=N\c1ccsc1	142.23	2.21	12.36	1	1	2
1171	*c1cccc(CN(*)C)c1	119.17	0.76	3.24	2	0	1
1172	*NCCc1cc(=O)oc2c(C=O)c(O)ccc12	232.21	0.91	79.54	4	2	5
1173	*NCCCc1cc(=O)oc2c(C=O)c(O)ccc12	246.24	1.3	79.54	5	2	5
1174	*NCCCCc1cc(=O)oc2c(C=O)c(O)ccc12	260.27	1.69	79.54	6	2	5
1175	*NCc1cc(=O)oc2c(C=O)c(O)ccc12	218.19	0.87	79.54	3	2	5
1176	*Nc1cc(CN(C)C)ccc1*	148.21	0.8	15.27	3	1	2
1177	*c1cccc(N(*)Cc2nccs2)c1C	202.28	2.1	16.13	3	0	3
1178	*c1cc(O)c(C=O)c2oc(=O)cc(C)c12	203.17	0.79	67.51	1	1	4
1179	*Cc1cc2ncnc(*)c2nc1N*	157.16	0.12	50.7	2	1	4
1180	*Cc1cc2ncnc(Cc3ccc(F)c(Cl)c3)c2nc1N*	300.72	3.33	50.7	4	1	4
1181	*/C(S)=N\c1nccs1	143.22	1.61	25.25	1	1	3
1182	*Nc1ccc(F)cc1*	109.1	0.88	12.03	1	1	1
1183	*N(CCOC)c1cccc(C=O)n1	179.2	0.81	42.43	5	0	4
1184	*CCCOCCC*	100.16	1.72	9.23	6	0	1
1185	*CCOCCCN*	101.15	0.41	21.26	6	1	2
1186	*CCOc1cc2ncnc(*)c2cc1N*	186.19	1.03	47.04	4	1	4
1187	*CCCOc1cc2ncnc(*)c2cc1N*	200.22	1.42	47.04	5	1	4
1188	*CCCOc1cc2c(N(*)c3cc(F)c(F)cc3F)ncnc2cc1OC	361.32	4.39	47.48	7	0	5
1189	*CCCOc1cc2c(N(*)c3cccc(Cl)c3F)ncnc2cc1OC	359.79	4.77	47.48	7	0	5
1190	*CCCOc1cc2c(N(*)c3ccc(Cl)c(Cl)c3)ncnc2cc1OC	376.24	5.28	47.48	7	0	5
1191	*CCCOc1cc2c(N(*)c3ccc(F)c(C)c3)ncnc2cc1OC	339.37	4.42	47.48	7	0	5
1192	*CCCOc1cc2c(N(*)c3ccc(F)c(F)c3)ncnc2cc1OC	343.33	4.26	47.48	7	0	5
1193	*CCCOc1cc2c(N(*)c3ccc(F)c(Cl)c3)ncnc2cc1OC	359.79	4.77	47.48	7	0	5
1194	*CCOCCN*	87.12	0.02	21.26	5	1	2
1195	*CCCOc1cc2ncc(C#N)c(*)c2cc1N*	224.24	1.89	57.94	5	1	4
1196	*CCCOc1cc2c(N(*)c3cc(Cl)ccc3F)ncnc2cc1OC	359.79	4.77	47.48	7	0	5
1197	*CCCCCOCC*	114.19	2.11	9.23	7	0	1
1198	*CCCOc1cc2c(N(*)c3cccc(C(F)(F)F)c3)ncnc2cc1OC	375.35	5	47.48	7	0	5
1199	*CCCOc1cc2ncnc(Cc3cccc(C)c3)c2cc1N*	305.38	4.14	47.04	7	1	4
1200	*CCCOc1cc2ncnc(Cc3cccc(Br)c3)c2cc1N*	370.25	4.6	47.04	7	1	4
1201	*CCCOc1cc2ncnc(Cc3ccc(F)c(Br)c3)c2cc1N*	388.24	4.73	47.04	7	1	4
1202	*CCOc1cc2ncnc(Cc3ccc(F)c(Cl)c3)c2cc1N*	329.76	4.24	47.04	6	1	4
1203	*CCCOc1cc2ncnc(Cc3ccc(F)c(Cl)c3)c2cc1N*	343.79	4.63	47.04	7	1	4
1204	*CCCOc1ccc(*)cc1	134.18	1.6	9.23	4	0	1
1205	*CCOc1ccc(C*)cc1	134.18	2.08	9.23	4	0	1
1206	*CCOc1cc(OC)c(*)cc1N*	164.18	1.09	30.49	5	1	3
1207	*CCOc1cc2nccc(*)c2cc1N*	185.21	1.63	34.15	4	1	3
1208	*CCCOc1cc2nccc(*)c2cc1N*	199.23	2.02	34.15	5	1	3
1209	*CCOC1(C)CN(*)C1	113.16	0.51	12.47	3	0	2
1210	*CCOC1CN(*)C1	99.13	0.12	12.47	3	0	2
1211	*CCOC1CCCN(*)C1	127.19	0.9	12.47	3	0	2
1212	*CCOC1CCN(*)CC1	127.19	0.9	12.47	3	0	2
1213	*CCOC1CCN(*)C1	113.16	0.51	12.47	3	0	2
1214	*Nc1cc(F)cc(*)c1C	123.13	1.18	12.03	1	1	1
1215	*c1cc(F)cc2c1CCN(*)C2	149.17	0.82	3.24	0	0	1
1216	*CCCOc1cc2ncnc(*)c2nc1N(*)C	215.24	0.84	51.14	5	0	5
1217	*CCCOc1cc2ncnc(*)c2nc1N*	201.21	0.81	59.93	5	1	5
1218	*CCCOc1cc2ncnc(Cc3ccc(F)c(Cl)c3)c2nc1N(*)C	358.8	4.05	51.14	7	0	5
1219	*CCCOc1cc2ncnc(Cc3ccc(F)c(Cl)c3)c2nc1N*	344.78	4.02	59.93	7	1	5
1220	*CCCOc1cc2c(N(*)c3ccc(F)cc3F)ncnc2cc1OC	343.33	4.26	47.48	7	0	5
1221	*CCCOc1cc2c(N(*)c3ccc(Cl)cc3F)ncnc2cc1OC	359.79	4.77	47.48	7	0	5
1222	*c1nc([C@@H]2CCN(*)C2)n2c(OCCC)cncc12	244.3	0.95	42.66	4	0	5
1223	*CCC1(C)CN(*)C1	97.16	1.13	3.24	2	0	1
1224	*C(=O)C1Cc2nc[nH]c2CN1*	149.15	-0.32	48.99	1	1	3
1225	*[C@H]1C[C@@H](c2nnco2)N(*)C1	137.14	0.62	42.16	1	0	4
1226	*N[C@H]1C[C@H](*)C1	69.11	0.54	12.03	1	1	1
1227	*N[C@@H]1CCN(*)C(O)C1	114.15	-0.71	35.5	1	2	3
1228	*N[C@@H]1CCC[C@@H](N*)C1	112.18	0.41	24.06	2	2	2
1229	*N[C@H]1CCC[C@@H](*)C1	97.16	1.32	12.03	1	1	1
1230	*N[C@@H]1C[C@H](*)C[C@@H](O)C1	113.16	0.29	32.26	1	2	2
1231	*N[C@H]1Cc2ccc(*)cc2C1	131.18	0.38	12.03	1	1	1
1232	*NC1CC2(CC(*)C2)C1	109.17	1.32	12.03	1	1	1
1233	*NC1CC=C(c2c(*)c3c(N)ncnc3n2C)CC1	241.3	0.71	68.76	2	2	5
1234	*NC1CC(C2CCNc3c(C(N)=O)c(*)nn32)C1	233.27	-0.65	84.97	3	3	5
1235	*N[C@H]1CCCC(c2ncnc3[nH]cc(*)c23)C1	214.27	1.21	53.6	2	2	3
1236	*NC1CC=C(c2ncnc3[nH]cc(*)c23)C1	198.23	0.73	53.6	2	2	3
1237	*NC1CCC=C(c2ncnc3[nH]cc(*)c23)C1	212.26	1.12	53.6	2	2	3
1238	*NC1CN(*)C1	70.09	-0.81	15.27	1	1	2
1239	*N[C@@H]1C[C@@H](O)CN(*)C1	114.15	-1.06	35.5	1	2	3
1240	*NC1COCCN(*)C1	114.15	-0.79	24.5	1	1	3
1241	*NC1CCCCN(*)C1	112.18	0.36	15.27	1	1	2
1242	*N[C@@H]1CCCN(*)C1	98.15	-0.03	15.27	1	1	2
1243	*N[C@@H]1C[C@H](OC)CN(*)C1	128.18	-0.41	24.5	2	1	3
1244	*NC1CCN(*)CC1	98.15	-0.03	15.27	1	1	2
1245	*NC1CCCN(*)CC1	112.18	0.36	15.27	1	1	2
1246	*N[C@H]1CCN(*)C1	84.12	-0.42	15.27	1	1	2
1247	*c1csc2c(C3=CCN(*)CC3)cnc(N)c12	229.31	1.61	42.15	1	1	4
1248	*CCN1CCC(N*)CC1	126.2	0.47	15.27	3	1	2
1249	*CCCN1CC[C@H](N*)C1	126.2	0.47	15.27	4	1	2
1250	*CCN1CC[C@H](N*)C1	112.18	0.08	15.27	3	1	2
1251	*CCCN1CCC[C@H](N*)C1	140.23	0.86	15.27	4	1	2
1252	*CCN1CCC[C@@H](N*)C1	126.2	0.47	15.27	3	1	2
1253	*Nc1ccc2c(c1)c(=O)[nH]c1c(C(N)=O)c(*)nn12	241.21	-0.67	105.28	2	3	5
1254	*N[C@@H]1CCC[C@H](c2cc(*)c3ncnn3c2)C1	214.27	0.98	42.22	2	1	4
1255	*NC1CNc2c(C(N)=O)c(*)nn2C1	179.18	-2	84.97	2	3	5
1256	*N[C@@H]1C[C@@H](F)CN(*)C1	116.14	-0.08	15.27	1	1	2
1257	*CC1CC(N*)C1	83.13	0.79	12.03	2	1	1
1258	*c1csc2c(C3=CN(*)CCC3)cnc(N)c12	229.31	1.95	42.15	1	1	4
1259	*N[C@@H]1CCC[C@@H](CC(=O)c2sc3nccc4c3c2NC(=O)N4*)C1	328.4	3.3	74.33	4	2	5
1260	*Cc1n[nH]c2cc(C(=O)c3cccc(N*)c3)ccc12	249.27	2.72	57.78	4	2	3
1261	*N[C@H]1CC[C@@H](N*)CC1	112.18	0.41	24.06	2	2	2
1262	*N[C@H]1CC[C@@H](*)CC1	97.16	1.32	12.03	1	1	1
1263	*N[C@@H]1CC[C@H](N*)C1	98.15	0.02	24.06	2	2	2
1264	*NC1CCC(*)C1	83.13	0.93	12.03	1	1	1
1265	*NC1CCC(C(*)=O)CC1	125.17	0.67	29.1	2	1	2
1266	*N[C@H]1CC[C@H](c2c(*)c3c(N)ncnc3n2C)CC1	243.31	0.81	68.76	2	2	5
1267	*NC1CCC(c2c(*)c3c(N)ncnc3n2C)C1	229.29	0.42	68.76	2	2	5
1268	*N[C@@H]1CNCN(*)C1	99.14	-1.26	27.3	1	2	3
1269	*N[C@H]1CC[C@@H](c2cc(*)c3ncnn3c2)C1	200.24	0.59	42.22	2	1	4
1270	*CC1CCC(N*)C1	97.16	1.18	12.03	2	1	1
1271	*N1CCC[C@]2(C1)C[C@H](*)C2	123.2	1.66	3.24	0	0	1
1272	*N1CC[C@]2(C1)C[C@H](*)C2	109.17	1.27	3.24	0	0	1
1273	*c1ncc([C@H]2CCCN(*)C2)cc1C(N)=O	203.24	0	59.22	2	1	3
1274	*c1nc([C@H]2C[C@]3(CCN(*)C3)C2)sc1C(N)=O	235.31	0.45	59.22	2	1	4
1275	*NC1(C2CC3(CCN(*)C3)C2)C=C(N)C(*)=CC1	216.31	1.03	41.29	2	2	3
1276	*NCc1ncc2c(n1)C1(CC1)C(=O)N(*)C2	202.22	-0.13	58.12	2	1	4
1277	*c1cccc(CS(C)(=O)=O)c1	169.22	0.41	34.14	2	0	2
1278	*NCc1cc2c(cn1)CN(*)C(=O)C2c1ccccc1	251.29	1.57	45.23	3	1	3
1279	*Nc1nc2cccc(C3=CCN(*)CC3)n2n1	213.24	1.16	45.46	2	1	5
1280	*c1nc([C@@H]2CCCCCN2*)n(*)c1C(N)=O	205.24	-0.15	64.15	2	1	4
1281	*N[C@@H](C)c1nc(*)c2c(N)nccn12	175.2	-0.4	68.24	2	2	5
1282	*N[C@H](C(*)=O)c1ccccc1	133.15	0.86	29.1	3	1	2
1283	*N[C@H](C)C(*)=O	71.08	-0.5	29.1	2	1	2
1284	*[C@H]1C[C@H]([C@@H](C)O)N(*)C1	113.16	0.24	23.47	1	1	2
1285	*Nc1ccccc1S	124.19	1.85	12.03	1	2	2
1286	*C(*)c1ccccc1	90.12	1.78	0	1	0	0
1287	*NC(C)C(*)C	71.12	0.79	12.03	2	1	1
1288	*C(=O)C(*)C#N	67.05	-0.08	40.86	1	0	2
1289	*C(C#N)C(=N)S	99.14	0.75	47.64	1	2	2
1290	*Nc1cccc(C(*)C)c1	119.17	2.17	12.03	2	1	1
1291	*/C(S)=N\c1ccc(C(C)C)cc1	178.28	3.28	12.36	2	1	1
1292	*c1nc([C@H](C)N(*)C)n2ccnc(N)c12	189.22	-0.06	59.45	2	1	5
1293	*c1cc2c(C=O)c(C)c(O)c(O)c2o1	191.16	1.14	70.67	1	2	4
1294	*N[C@H](C(*)=O)C(C)(C)C	113.16	0.53	29.1	2	1	2
1295	*Nc1cc(*)cc(C(C)C)c1	133.19	1.86	12.03	2	1	1
1296	*C(=O)C(c1ccc(F)cc1)N(*)C1CC1	191.2	1.87	20.31	4	0	2
1297	*Nc1cc(C(C)O)ccc1*	135.17	0.79	32.26	2	2	2
1298	*Nc1cc(C(C)OC)ccc1*	149.19	1.44	21.26	3	1	2
1299	*N1CCCN(*)[C@H](C(C)C)C1	140.23	0.95	6.48	1	0	2
1300	*N1CCN(*)[C@H](C(C)C)C1	126.2	0.56	6.48	1	0	2
1301	*c1nc([C@@H]2CCN(*)C2)n2ccnc(C(C)C)c12	228.3	1.28	33.43	2	0	4
1302	*NCCC(CC)N*	100.17	0.26	24.06	5	2	2
1303	*c1cccc(N(*)CC(C)C)c1	147.22	1.79	3.24	3	0	1
1304	*N[C@@H](CCS(C)(=O)=O)C(*)=O	163.2	-1.08	63.24	5	1	4
1305	*CCCC(C*)N*	84.14	1.12	12.03	5	1	1
1306	*CC(N*)c1ccccc1	119.17	1.75	12.03	3	1	1
1307	*C[C@H](C)N(*)C	71.12	0.74	3.24	2	0	1
1308	*C[C@H](C)N*	57.1	0.4	12.03	2	1	1
1309	*C[C@H](N*)C(*)=O	70.07	-0.55	29.1	3	1	2
1310	*CCC[C@H](N*)C(*)=O	98.12	0.23	29.1	5	1	2
1311	*CCC[C@H](O*)C(*)=O	99.11	0.66	26.3	5	0	2
1312	*C[C@@H](N)CS	90.17	0.21	26.02	2	2	2
1313	*CC(=O)C(C)c1cc2c(*)ncnc2cn1	199.21	0.84	55.74	3	0	4
1314	*NCC(*)C	57.1	0.4	12.03	2	1	1
1315	*CCC[C@H](*)C(*)=O	83.11	1.15	17.07	4	0	1
1316	*C(=O)[C@@H](*)CS	88.13	0.33	17.07	2	1	2
1317	*CC(C)C1CN(*)C1	97.16	0.99	3.24	2	0	1
1318	*CC(C)N1CCN(*)CC1	126.2	0.42	6.48	2	0	2
1319	*N1CCN(*)[C@@H](CC(C)C)C1	140.23	0.95	6.48	2	0	2
1320	*NC[C@@H](N*)c1ccccc1	134.18	0.84	24.06	4	2	2
1321	*N[C@@H](CC(*)=O)Cc1cccc(F)c1	179.19	1.26	29.1	5	1	2
1322	*N[C@@H](Cc1c[nH]c2ccccc12)C(*)=O	186.21	1.21	44.89	4	2	2
1323	*C(=O)[C@H](C)N(*)C	85.11	-0.15	20.31	2	0	2
1324	*N[C@@H](Cc1ccc(C(*)=O)c(C=O)c1)C(*)=O	202.19	0.23	63.24	6	1	4
1325	*N1CCCc2cc(C(C)N(*)C)c(C=O)nc21	217.27	1.57	36.44	3	0	4
1326	*N1CCCc2cc(CN(*)C(C)C)c(C=O)nc21	231.3	1.79	36.44	4	0	4
1327	*C(=O)[C@@H](*)C=O	70.05	-0.4	34.14	2	0	2
1328	*Nc1c(C)c(*)nc2ccnn12	146.15	0.09	42.22	1	1	4
1329	*N[C@@H](CCC(*)=O)C(*)=O	112.11	-0.66	46.17	5	1	3
1330	*[C@H]1C[C@H](C(F)F)N(*)C1	119.11	1.13	3.24	1	0	1
1331	*N[C@@H](Cc1ccc(OP(=O)(O)O)c(C=O)c1)C(*)=O	271.16	0.01	112.93	7	3	5
1332	*Nc1ccc2c(c1)C(*)C(=O)N2	146.15	1.11	41.13	1	2	2
1333	*Nc1cc(C(C)N)ccc1*	134.18	0.76	38.05	2	2	2
1334	*N[C@H]1Cn2c(c(*)c3c(N)ncnc32)C1C	201.23	-0.27	68.76	1	2	5
1335	*c1nc(C23CCC(CC2)CN3*)n2ccnc(N)c12	241.3	0.65	59.45	1	1	5
1336	*c1nc(C23CCC(CN2*)C3)n2ccnc(N)c12	227.27	0.26	59.45	1	1	5
1337	*N1CCC1Cc1cc2cc(C3CC3)ccc2c(=O)n1*	252.32	2.27	25.24	3	0	3
1338	*CC1CCN1*	69.11	0.49	3.24	1	0	1
1339	*C[C@@H]1CC(F)(F)CN1*	119.11	1.13	3.24	1	0	1
1340	*C[C@@H]1CN(*)CCO1	99.13	0.12	12.47	1	0	2
1341	*c1nc(C2CCN(*)CC2)c(CC)nc1C(N)=O	232.29	-0.04	72.11	3	1	4
1342	*N[C@@H]1Cn2c(c(*)c3c(N)ncnc32)C1=C	199.22	-0.36	68.76	1	2	5
1343	*c1cc(SCC2CN(*)C2)c2cncn2c1	217.3	1	20.54	3	0	4
1344	*NC1CCc2c(*)c3c(N)ncnc3n2C1	201.23	-0.44	68.76	1	2	5

## Sheet: Table-S3
PDB	Ligand_Chain	Ligand_Index	Ligand	Nucleophile_Chain	Nucleophile_Index	Nucleophile	Kinase	Unipro
2J5F	A	3021	DJK	A	797	CYS	EGFR	P00533
2JIV	A	1797	HKI	A	797	CYS	EGFR	P00533
2R4B	B	1	GW7	B	803	CYS	ERBB4	Q15303
3IKA	A	1797	0UN	A	797	CYS	EGFR	P00533
3ORX	A	1	1F8	A	148	CYS	PDPK1	O15530
3ORZ	A	1	2A2	A	148	CYS	PDPK1	O15530
3OTU	A	1	J30	A	148	CYS	PDPK1	O15530
3PWY	A	1	SYP	A	166	CYS	PDPK1	O15530
3T9T	A	800	IAQ	A	442	CYS	ITK	Q08881
3V6R	A	403	CQQ	A	154	CYS	JNK3	P53779
3V6S	B	501	0F0	B	154	CYS	JNK3	P53779
3W2P	A	1101	W2P	A	797	CYS	EGFR	P00533
3W2Q	A	1101	HKI	A	797	CYS	EGFR	P00533
4D9U	A	900	0JH	A	436	CYS	RSK2	P51812
4G5J	A	1101	0WN	A	797	CYS	EGFR	P00533
4G5P	A	1101	0WN	A	797	CYS	EGFR	P00533
4GS6	A	611	1FM	A	174	CYS	TAK1	O43318
4HCU	A	701	13L	A	442	CYS	ITK	Q08881
4HCV	A	701	13J	A	442	CYS	ITK	Q08881
4I24	A	9001	1C9	A	797	CYS	EGFR	P00533
4JG6	A	801	1LB	A	436	CYS	RSK2	P51812
4JG7	A	801	1LC	A	436	CYS	RSK2	P51812
4JG8	A	801	1LE	A	436	CYS	RSK2	P51812
4KIO	C	701	G6K	C	442	CYS	ITK	Q08881
4LL0	B	1101	YUN	B	797	CYS	EGFR	P00533
4LQM	A	1101	DJK	A	797	CYS	EGFR	P00533
4LRM	D	1101	YUN	D	800	CYS	EGFR	P00533
4M8T	A	801	RMM	A	436	CYS	RSK2	P18654
4MAO	A	801	28D	A	436	CYS	RSK2	P18654
4QPS	A	1201	37Q	A	909	CYS	JAK3	P52333
4QQ5	A	801	37O	A	482	CYS	FGFR4	P22455
4QQC	A	801	37O	A	477	CYS	FGFR4	P22455
4R5S	A	1101	FI3	A	797	CYS	EGFR	P00533
4R6V	A	801	FI3	A	477	CYS	FGFR4	P22455
4V0G	A	2099	G9B	A	909	CYS	JAK3	P52333
4WD5	A	1101	3LH	A	797	CYS	EGFR	P00533
4XCU	A	1002	40M	A	552	CYS	FGFR4	P22455
4YHF	A	701	4C9	A	481	CYS	BTK	Q06187
4Z16	A	2000	4LH	A	909	CYS	JAK3	P52333
4ZZM	A	1357	CQ6	A	166	CYS	ERK2	P28482
4ZZO	A	1357	CQ3	A	166	CYS	ERK2	P28482
5ACB	C	2000	5I1	C	1039	CYS	CDK12	Q9NYV4
5E7R	A	601	5KW	A	174	CYS	TAK1	O43318
5FED	A	1101	5X4	A	797	CYS	EGFR	P00533
5FEE	A	1101	5X4	A	797	CYS	EGFR	P00533
5FEQ	A	1101	5XH	A	797	CYS	EGFR	P00533
5GMP	A	1101	F62	A	797	CYS	EGFR	P00533
5GNK	A	1001	80U	A	797	CYS	EGFR	P00533
5GTY	A	1101	816	A	797	CYS	EGFR	P00533
5GTZ	A	1101	81C	A	797	CYS	EGFR	P00533
5HG5	A	9001	633	A	797	CYS	EGFR	P00533
5HG7	A	9001	630	A	797	CYS	EGFR	P00533
5HG8	A	9001	634	A	797	CYS	EGFR	P00533
5HG9	A	9001	63A	A	797	CYS	EGFR	P00533
5HZE	A	401	E62	A	207	CYS	MAP2K1	Q02750
5J7S	A	601	6H3	A	174	CYS	TAK1	O43318
5J87	A	701	N42	A	481	CYS	BTK	Q06187
5J8I	A	601	6H4	A	174	CYS	TAK1	O43318
5J9Y	A	1101	6HL	A	797	CYS	EGFR	P00533
5J9Z	A	1101	6HJ	A	797	CYS	EGFR	P00533
5JH6	A	601	T92	A	174	CYS	TAK1	O43318
5JK3	A	601	6L4	A	174	CYS	TAK1	O43318
5L6O	A	1001	6P6	A	717	CYS	EPHB3	P54753
5L6P	A	1001	6P8	A	717	CYS	EPHB3	P54753
5LCJ	A	401	6TS	A	166	CYS	ERK2	P28482
5LCK	A	405	6TT	A	166	CYS	ERK2	P28482
5LWN	A	1209	79S	A	909	CYS	JAK3	P52333
5MJB	A	901	7O3	A	703	CYS	EPHB1	P54762
5NUD	A	801	99K	A	552	CYS	FGFR4	P22455
5NWZ	A	801	9CT	A	477	CYS	FGFR4	P22455
5O8U	A	401	9O5	A	252	CYS	p38a	Q16539
5O8V	A	401	9O2	A	251	CYS	p38a	Q16539
5OO0	A	301	9YZ	A	177	CYS	CDK2	P24941
5OO1	A	301	9Z2	A	80	CYS	CDK2	P24941
5OO3	A	301	9ZB	A	80	CYS	CDK2	P24941
5ORL	A	407	A4W	A	247	CYS	AURKA	O14965
5OSJ	A	301	AAK	A	177	CYS	CDK2	P24941
5OSM	A	301	AEQ	A	80	CYS	CDK2	P24941
5P9J	A	701	800000000	A	481	CYS	BTK	Q06187
5P9K	A	701	7G8	A	481	CYS	BTK	Q06187
5P9L	A	701	7G9	A	481	CYS	BTK	Q06187
5P9M	A	701	7GB	A	481	CYS	BTK	Q06187
5TOZ	A	1201	7H4	A	909	CYS	JAK3	P52333
5TTS	A	4000	7KU	A	909	CYS	JAK3	P52333
5TTU	A	1201	7KV	A	909	CYS	JAK3	P52333
5TTV	A	4000	7KX	A	909	CYS	JAK3	P52333
5UG8	A	9001	8BP	A	797	CYS	EGFR	P00533
5UG9	A	9001	8AM	A	797	CYS	EGFR	P00533
5UGC	A	9001	8BS	A	797	CYS	EGFR	P00533
5UWD	A	9001	8OV	A	797	CYS	EGFR	P00533
5VND	A	801	9ES	A	563	CYS	FGFR1	P11362
5WFJ	A	4000	9Z4	A	909	CYS	JAK3	P52333
5X02	A	1001	F6M	A	695	CYS	FLT3	P36888
5XDK	A	1101	8JC	A	797	CYS	EGFR	P00533
5XDL	A	1101	8JC	A	797	CYS	EGFR	P00533
5XYZ	A	701	GYL	A	481	CYS	BTK	Q06187
5Y25	A	1100	8LU	A	797	CYS	EGFR	P00533
5Y9T	A	1101	8RC	A	797	CYS	EGFR	P00533
5YU9	A	1101	100000000	A	797	CYS	EGFR	P00533
5Z1D	A	501	95U	A	218	CYS	MAP2K7	O14733
6ATE	A	601	6H3	A	280	CYS	SRC	P12931
6D8E	A	1101	FZP	A	797	CYS	EGFR	P00533
6DA4	A	1201	G4V	A	909	CYS	JAK3	P52333
6DB4	A	4000	G4Y	A	909	CYS	JAK3	P52333
6DI1	A	701	GJD	A	481	CYS	BTK	Q06187
6DI5	A	701	GJ7	A	481	CYS	BTK	Q06187
6DI9	A	701	GJJ	A	481	CYS	BTK	Q06187
6DUD	A	1201	HB4	A	909	CYS	JAK3	P52333
6E6E	A	601	HVY	A	280	CYS	SRC	P12931
6G54	A	403	6H3	A	166	CYS	ERK2	P28482
6GES	A	401	6H3	A	183	CYS	MAPK3	P27361
6H0U	A	501	FKB	A	199	CYS	GSK3B	P49841
6HHF	A	501	G4K	A	296	CYS	AKT1	P31749
6HHG	A	501	G4T	A	310	CYS	AKT1	P31749
6HHH	A	501	G4Q	A	296	CYS	AKT1	P31749
6HHI	A	501	G4N	A	296	CYS	AKT1	P31749
6HHJ	A	501	G4H	A	310	CYS	AKT1	P31749
6I99	A	701	H88	A	496	CYS	BMX	P51813
6IB0	A	501	H8Z	A	218	CYS	MAP2K7	O14733
6IB2	A	501	862	A	218	CYS	MAP2K7	O14733
6IUO	A	801	AWX	A	477	CYS	FGFR4	P22455
6J6M	A	701	BA0	A	481	CYS	BTK	Q06187
6JPE	A	801	BYU	A	552	CYS	FGFR4	P22455
6JPJ	A	800	FGF	A	552	CYS	FGFR4	P22455
6JWL	A	1101	YY3	A	797	CYS	EGFR	P00533
6JX0	A	1101	YY3	A	797	CYS	EGFR	P00533
6JX4	A	1101	YY3	A	797	CYS	EGFR	P00533
6JXT	A	1101	YY3	A	797	CYS	EGFR	P00533
6MNY	A	701	JVP	A	481	CYS	BTK	P35991
6MZW	A	801	TZ0	A	488	CYS	FGFR1	P11362
6N9P	A	701	KHD	A	481	CYS	BTK	Q06187
6NVG	A	804	XL8	A	552	CYS	FGFR4	P22455
6NVH	A	803	XL6	A	552	CYS	FGFR4	P22455
6NVI	A	801	XL7	A	552	CYS	FGFR4	P22455
6NVJ	A	805	XL5	A	552	CYS	FGFR4	P22455
6NVK	A	804	XL9	A	552	CYS	FGFR4	P22455
6NVL	A	802	XL6	A	488	CYS	FGFR1	P11362
6O8I	A	4000	LTJ	A	481	CYS	BTK	Q06187
6P69	A	804	O21	A	563	CYS	FGFR1	P11362
6QFT	A	501	J0B	A	218	CYS	MAP2K7	O14733
6QG4	A	501	J0E	A	218	CYS	MAP2K7	O14733
6QG7	A	501	6HL	A	218	CYS	MAP2K7	O14733
6QHO	A	501	J3H	A	218	CYS	MAP2K7	O14733
6QHR	A	501	J3N	A	218	CYS	MAP2K7	O14733
6S9W	A	501	L1Z	A	310	CYS	AKT1	P31749
6S9X	A	501	L1W	A	310	CYS	AKT1	P31749
6SGD	A	304	LD5	A	22	CYS	NEK2	P51955
6SGH	A	301	LCW	A	22	CYS	NEK2	P51955
6TFP	A	702	N6Z	A	481	CYS	BTK	Q06187
6TFU	A	1101	N7K	A	797	CYS	EGFR	P00533
6TFV	A	1101	N7Q	A	797	CYS	EGFR	P00533
6TFW	A	1101	N7W	A	797	CYS	EGFR	P00533
6TFY	A	1101	N7Z	A	797	CYS	EGFR	P00533
6TFZ	A	1101	N7B	A	797	CYS	EGFR	P00533
6TG0	A	1101	N78	A	797	CYS	EGFR	P00533
6TG1	A	1101	N82	A	797	CYS	EGFR	P00533
6V66	C	1101	QP1	C	797	CYS	EGFR	P00533
6V6K	D	1202	QQJ	D	797	CYS	EGFR	P00533
6V6O	D	1202	QQM	D	797	CYS	EGFR	P00533
6V9C	A	801	QS7	A	552	CYS	FGFR4	P22455
6VH4	A	1101	QQM	A	797	CYS	EGFR	P00533
6VHP	A	1101	QP1	A	797	CYS	EGFR	P00533
6VPL	B	605	R7D	B	290	CYS	AURKA	O14965
6VPM	B	602	R74	B	290	CYS	AURKA	O14965
6XD3	J	401	V0G	J	312	CYS	CDK7	P50613
6XVB	A	1001	O2H	A	788	CYS	KIT	P10721
6YG2	A	514	800000000	A	218	CYS	MAP2K7	O14733
6YG3	A	510	6HF	A	218	CYS	MAP2K7	O14733
6YG6	A	502	OQ8	A	218	CYS	MAP2K7	O14733
6YG7	B	501	OQ2	B	218	CYS	MAP2K7	O14733
6YI8	A	801	FGF	A	552	CYS	FGFR4	P22455
6YL1	A	301	OWN	A	80	CYS	CDK2	P24941
6Z4B	A	1101	Q6K	A	797	CYS	EGFR	P00533
6Z4D	A	1101	8BS	A	797	CYS	EGFR	P00533
7A2A	A	1102	7G9	A	797	CYS	EGFR	P00533
7APF	A	1201	RQZ	A	909	CYS	JAK3	P52333
7APG	A	1201	RQT	A	909	CYS	JAK3	P52333
7DTZ	A	801	HHL	A	552	CYS	FGFR4	P22455
7KIA	A	801	WFD	A	491	CYS	FGFR2	P21802
7KIE	A	801	WF7	A	491	CYS	FGFR2	P21802
7LGS	A	1101	Q6K	A	800	CYS	EGFR	P00533
7N5Y	A	702	0CI	A	481	CYS	BTK	Q06187
7NH4	A	501	UCE	A	310	CYS	AKT1	P31749
7NH5	A	502	UC8	A	296	CYS	AKT1	P31749
7NH5	A	502	UC8	A	310	CYS	AKT1	P31749
7NXK	A	2000	UUB	A	1039	CYS	CDK12	Q9NYV4
7ORE	A	501	0EI	A	154	CYS	JNK3	P53779
7ORF	A	501	0G3	A	154	CYS	JNK3	P53779
7OXB	A	1101	35Z	A	797	CYS	EGFR	P00533
7R60	A	701	2IE	A	481	CYS	BTK	Q06187
8STG	A	801	WCJ	A	491	CYS	FGFR2	P21802

## Sheet: Table-S4
Kinase-CKI complex	Warhead	Extended Fragment
2j5f-A-DJK.pdb	*C(=O)C=C	*Nc1ccc2ncnc(*)c2c1
3ika-A-0UN.pdb	*C(=O)C=C	*Nc1cccc(*)c1
3pwy-A-SYP.pdb	*C(=O)C=C	*NCCNC1=NCN=C(NCCS)C1
4hcu-A-13L.pdb	*C(=O)C=C	*[C@@H]1CCCN(*)C1
4hcv-A-13J.pdb	*C(=O)C=C	*[C@H]1CCCN(*)C1
4kio-C-G6K.pdb	*C(=O)C=C	*[C@H]1CCN(*)C1
4ll0-B-YUN.pdb	*C(=O)C=C	*Nc1ccc2ncnc(*)c2c1
4lqm-A-DJK.pdb	*C(=O)C=C	*Nc1ccc2ncnc(*)c2c1
4lrm-D-YUN.pdb	*C(=O)C=C	*Nc1ccc2ncnc(*)c2c1
4qps-A-37Q.pdb	*C(=O)C=C	*Nc1ccc2ncn(*)c2c1
4qq5-A-37O.pdb	*C(=O)C=C	*Cc1ccc(N*)cc1
4qqc-A-37O.pdb	*C(=O)C=C	*Cc1ccc(N*)cc1
4r5s-A-FI3.pdb	*C(=O)C=C	*Cc1ccc(N*)cc1
4r6v-A-FI3.pdb	*C(=O)C=C	*Cc1ccc(N*)cc1
4v0g-A-G9B.pdb	*C(=O)C=C	*Nc1cccc(*)c1
4wd5-A-3LH.pdb	*C(=O)C=C	*Nc1cc(*)ccc1C
4xcu-A-40M.pdb	*C(=O)C=C	*Nc1cccc(C)c1*
4z16-A-4LH.pdb	*C(=O)C=C	*Cc1cccc(N*)c1
4zzo-A-CQ3.pdb	*C(=O)C=C	*Nc1ccccc1*
5fee-A-5X4.pdb	*C(=O)C=C	*[C@@H]1CCCCN(*)C1
5gmp-A-F62.pdb	*C(=O)C=C	*Nc1cccc(*)c1
5gnk-A-80U.pdb	*C(=O)C=C	*[C@@H]1CCCN(*)C1
5gty-A-816.pdb	*C(=O)C=C	*[C@@H]1CCCN(*)C1
5gtz-A-81C.pdb	*C(=O)C=C	*Nc1cc(*)c(OC)cc1*
5hg5-A-633.pdb	*C(=O)C=C	*Nc1cccc(*)c1
5hg7-A-630.pdb	*C(=O)C=C	*C[C@H]1CN(*)C[C@@H]1OC
5hg8-A-634.pdb	*C(=O)C=C	*Nc1cccc(*)c1
5hg9-A-63A.pdb	*C(=O)C=C	*C[C@H]1CN(*)C[C@@H]1C(F)(F)F
5j7s-A-6H3.pdb	*C(=O)C=C	*Nc1ccccc1*
5j87-A-N42.pdb	*C(=O)C=C	*Nc1cccc(*)c1
5j8i-A-6H4.pdb	*C(=O)C=C	*Nc1ccccc1*
5j9y-A-6HL.pdb	*C(=O)C=C	*[C@@H]1CCCN(*)C1
5j9z-A-6HJ.pdb	*C(=O)C=C	*[C@@H]1CCCN(*)C1
5jk3-A-6L4.pdb	*C(=O)C=C	*Nc1ccccc1*
5lcj-A-6TS.pdb	*C(=O)C=C	*Nc1ccccc1*
5lck-A-6TT.pdb	*C(=O)C=C	*Nc1ccccc1*
5nwz-A-9CT.pdb	*C(=O)C=C	*Nc1ccccc1C(*)=O
5o8v-A-9O2.pdb	*C(=O)C=C	*Nc1cccc(*)c1
5oo0-A-9YZ.pdb	*C(=O)C=C	*N1CCN(*)c2ccccc21
5oo1-A-9Z2.pdb	*C(=O)C=C	*Nc1ccc(*)cc1
5oo3-A-9ZB.pdb	*C(=O)C=C	*N1CCN(CC)c2ccccc21
5osj-A-AAK.pdb	*C(=O)C=C	*N1CCN(*)c2ccccc21
5osm-A-AEQ.pdb	*C(=O)C=C	*C(=O)c1ccc2c(c1)CCCN2*
5p9j-A-8E8.pdb	*C(=O)C=C	*[C@@H]1CCCN(*)C1
5p9k-A-7G8.pdb	*C(=O)C=C	*Nc1cccc(*)c1
5p9l-A-7G9.pdb	*C(=O)C=C	*Nc1cccc(*)c1
5toz-A-7H4.pdb	*C(=O)C=C	*[C@@H]1CCCN(*)C1
5tts-A-7KU.pdb	*C(=O)C=C	*[C@@H]1CCCN(*)C1
5ttu-A-7KV.pdb	*C(=O)C=C	*N1CC[C@H]2CCN(*)[C@H]2C1
5ttv-A-7KX.pdb	*C(=O)C=C	*Nc1cccc(*)c1
5ug8-A-8BP.pdb	*C(=O)C=C	*N[C@@H]1CN(*)C[C@H]1F
5ug9-A-8AM.pdb	*C(=O)C=C	*N[C@@H]1CN(*)C[C@H]1F
5ugc-A-8BS.pdb	*C(=O)C=C	*N[C@@H]1CN(*)C[C@H]1F
5uwd-A-8OV.pdb	*C(=O)C=C	*Nc1cccc(*)c1
5vnd-A-9ES.pdb	*C(=O)C=C	*Nc1cc(*)ccc1*
5wfj-A-9Z4.pdb	*C(=O)C=C	*Cc1cccc(N*)c1
5xdk-A-8JC.pdb	*C(=O)C=C	*Nc1cccc(*)c1
5xdl-A-8JC.pdb	*C(=O)C=C	*Nc1cccc(*)c1
5xyz-A-GYL.pdb	*C(=O)C=C	*Nc1cccc(*)c1
5y9t-A-8RC.pdb	*C(=O)C=C	*[C@@H]1CCN(*)C1
5yu9-A-1E8.pdb	*C(=O)C=C	*[C@@H]1CCCN(*)C1
5z1d-A-95U.pdb	*C(=O)C=C	*Nc1cccc(*)c1
6ate-A-6H3.pdb	*C(=O)C=C	*Nc1ccccc1*
6d8e-A-FZP.pdb	*C(=O)C=C	*Nc1cccc(*)c1
6di1-A-GJD.pdb	*C(=O)C=C	*N[C@H]1CCN(*)C1
6di5-A-GJ7.pdb	*C(=O)C=C	*N1C[C@@H]2C[C@H]1CN2*
6di9-A-GJJ.pdb	*C(=O)C=C	*N[C@H]1CCN(*)C1
6e6e-A-HVY.pdb	*C(=O)C=C	*Nc1ccccc1*
6g54-A-6H3.pdb	*C(=O)C=C	*Nc1ccccc1*
6ges-A-6H3.pdb	*C(=O)C=C	*Nc1ccccc1*
6hhf-A-G4K.pdb	*C(=O)C=C	*Nc1ccc2[nH]c(=O)n(*)c2c1
6hhg-A-G4T.pdb	*C(=O)C=C	*Nc1ccc(Cl)c(N*)c1
6hhh-A-G4Q.pdb	*C(=O)C=C	*Nc1ccc(*)cc1
6hhi-A-G4N.pdb	*C(=O)C=C	*Nc1cccc(C(*)=O)c1
6hhj-A-G4H.pdb	*C(=O)C=C	*Nc1ccc2c(c1)n(*)c(=O)n2C
6i99-A-H88.pdb	*C(=O)C=C	*Nc1cc(*)ccc1C
6ib0-A-H8Z.pdb	*C(=O)C=C	*[C@@H]1CCCN(*)C1
6ib2-A-862.pdb	*C(=O)C=C	*[C@@H]1CCCN(*)C1
6iuo-A-AWX.pdb	*C(=O)C=C	*NCc1ccc(*)cc1
6j6m-A-BA0.pdb	*C(=O)C=C	*[C@@H]1CCCN(*)C1
6jpe-A-BYU.pdb	*C(=O)C=C	*Nc1ccccc1*
6jwl-A-YY3.pdb	*C(=O)C=C	*Nc1cc(*)c(OC)cc1*
6jx0-A-YY3.pdb	*C(=O)C=C	*Nc1cc(*)c(OC)cc1*
6jx4-A-YY3.pdb	*C(=O)C=C	*Nc1cc(*)c(OC)cc1*
6jxt-A-YY3.pdb	*C(=O)C=C	*Nc1cc(*)c(OC)cc1*
6mzw-A-TZ0.pdb	*C(=O)C=C	*[C@H]1CCN(*)C1
6n9p-A-KHD.pdb	*C(=O)C=C	*Nc1cccc(*)c1
6nvg-A-XL8.pdb	*C(=O)C=C	*Nc1cc(Cl)cc(Cl)c1*
6nvh-A-XL6.pdb	*C(=O)C=C	*Nc1cccc(C)c1*
6nvi-A-XL7.pdb	*C(=O)C=C	*Nc1cc(F)cc(Cl)c1*
6nvj-A-XL5.pdb	*C(=O)C=C	*Nc1cccc(F)c1*
6nvk-A-XL9.pdb	*C(=O)C=C	*N[C@H]1CCOC[C@H]1*
6nvl-A-XL6.pdb	*C(=O)C=C	*Nc1cccc(C)c1*
6p69-A-O21.pdb	*C(=O)C=C	*Nc1ccccc1*
6qft-A-J0B.pdb	*C(=O)C=C	*[C@@H]1CCCN(*)C1
6qg4-A-J0E.pdb	*C(=O)C=C	*[C@@H]1CCCN(*)C1
6qg7-A-6HL.pdb	*C(=O)C=C	*[C@@H]1CCCN(*)C1
6qho-A-J3H.pdb	*C(=O)C=C	*[C@@H]1CCCN(*)C1
6qhr-A-J3N.pdb	*C(=O)C=C	*[C@@H]1CCCN(*)C1
6s9w-A-L1Z.pdb	*C(=O)C=C	*Nc1ccc2[nH]c(=O)n(*)c2c1
6s9x-A-L1W.pdb	*C(=O)C=C	*Nc1ccc2[nH]c(=O)n(*)c2c1
6tfp-A-N6Z.pdb	*C(=O)C=C	*CCN(*)C
6tfu-A-N7K.pdb	*C(=O)C=C	*Nc1ccccc1*
6tfv-A-N7Q.pdb	*C(=O)C=C	*Nc1ccccc1*
6tfw-A-N7W.pdb	*C(=O)C=C	*Nc1ccccc1*
6tfy-A-N7Z.pdb	*C(=O)C=C	*Nc1ccccc1*
6tfz-A-N7B.pdb	*C(=O)C=C	*Nc1ccccc1*
6tg0-A-N78.pdb	*C(=O)C=C	*Nc1ccccc1*
6tg1-A-N82.pdb	*C(=O)C=C	*Nc1ccccc1*
6v66-C-QP1.pdb	*C(=O)C=C	*Nc1ccc(OC)c(*)c1
6v6k-D-QQJ.pdb	*C(=O)C=C	*Nc1ccccc1*
6v6o-D-QQM.pdb	*C(=O)C=C	*Nc1ccc(OC)c(*)c1
6v9c-A-QS7.pdb	*C(=O)C=C	*N[C@H]1COC[C@H]1*
6vh4-A-QQM.pdb	*C(=O)C=C	*Nc1ccc(OC)c(*)c1
6vhp-A-QP1.pdb	*C(=O)C=C	*Nc1ccc(OC)c(*)c1
6yg2-A-8E8.pdb	*C(=O)C=C	*[C@@H]1CCCN(*)C1
6yg3-A-6HF.pdb	*C(=O)C=C	*Nc1ccc(*)cc1
6yg6-A-OQ8.pdb	*C(=O)C=C	*[C@H]1CCN(*)C1
6yg7-B-OQ2.pdb	*C(=O)C=C	*[C@@H]1CCN(*)C1
6yl1-A-OWN.pdb	*C(=O)C=C	*C(=O)c1ccc2c(c1)N(*)CCN2*
6z4b-A-Q6K.pdb	*C(=O)C=C	*Nc1cc(*)c(OC)cc1*
6z4d-A-8BS.pdb	*C(=O)C=C	*N[C@@H]1CN(*)C[C@H]1F
7a2a-A-7G9.pdb	*C(=O)C=C	*Nc1cccc(*)c1
7apf-A-RQZ.pdb	*C(=O)C=C	*Nc1cccc(C2=C3CC(C(N)=O)=CN=C3N=C2)c1
7apg-A-RQT.pdb	*C(=O)C=C	*Nc1cccc(C2=C3CC=CN=C3N=C2)c1
7kia-A-WFD.pdb	*C(=O)C=C	*c1ccc(C2CCN(*)CC2)cc1
7kie-A-WF7.pdb	*C(=O)C=C	*Nc1ccc(*)cc1
7lgs-A-Q6K.pdb	*C(=O)C=C	*Nc1cc(*)c(OC)cc1*
7n5y-A-0CI.pdb	*C(=O)C=C	*[C@H]1CCN(*)C1
7nh4-A-UCE.pdb	*C(=O)C=C	*Nc1ccc2[nH]c(=O)n(*)c2c1
7nh5-A-UC8.pdb	*C(=O)C=C	*Nc1ccc2[nH]c(=O)n(*)c2c1
7orf-A-0G3.pdb	*C(=O)C=C	*Nc1cccc(C(*)=O)c1
7oxb-A-35Z.pdb	*C(=O)C=C	*c1cc2c([nH]1)C1(CCN(*)CC1)CNC2=O
7r60-A-2IE.pdb	*C(=O)C=C	*[C@@H]1CCCN(*)C1

## Sheet: Table-S5
Alias_Name	Manning_Name	HGNC_Name	Uniprot_id
AAK1	AAK1	AAK1	Q2M2I8
ACTR2	ACTR2	ACVR2A	P27037
ACTR2B	ACTR2B	ACVR2B	Q13705
ANPa	ANPa	NPR1	P16066
ANPb	ANPb	NPR2	P20594
ARAF	ARAF	ARAF	P10398
BIKE	BIKE	BMP2K	Q9NSY1
BLK	BLK	BLK	P51451
BMX	BMX	BMX	P51813
BRAF	BRAF	BRAF	P15056
BTK	BTK	BTK	Q06187
BUBR1	BUBR1	BUB1B	O60566
CDK10	CDK10	CDK10	Q15131
CDK5	CDK5	CDK5	Q00535
CDK9	CDK9	CDK9	P50750
CDKL1	CDKL1	CDKL1	Q00532
CDKL2	CDKL2	CDKL2	Q92772
CDKL3	CDKL3	CDKL3	Q8IVW4
CDKL4	CDKL4	CDKL4	Q5MAI5
CDKL5	CDKL5	CDKL5	O76039
CHK1	CHK1	CHEK1	O14757
CHK2	CHK2	CHEK2	O96017
CK1g1	CK1g1	CSNK1G1	Q9HCP0
CK1g2	CK1g2	CSNK1G2	P78368
CK1g3	CK1g3	CSNK1G3	Q9Y6M4
CLIK1	CLIK1	STK35	Q8TDR2
CLIK1L	CLIK1L	PDIK1L	Q8N165
CRIK	CRIK	CIT	O14578
CYGD	CYGD	GUCY2D	Q02846
CYGF	CYGF	GUCY2F	P51841
DLK	DLK	MAP3K12	Q12852
EGFR	EGFR	EGFR	P00533
EphA10	EphA10	EPHA10	Q5JZY3
EphA3	EphA3	EPHA3	P29320
EphA4	EphA4	EPHA4	P54764
EphA5	EphA5	EPHA5	P54756
EphA7	EphA7	EPHA7	Q15375
EphA8	EphA8	EPHA8	P29322
EphB2	EphB2	EPHB2	P29323
EphB3	EphB3	EPHB3	P54753
EphB4	EphB4	EPHB4	P54760
ErbB2	HER2/ErbB2	ERBB2	P04626
ErbB3	HER3/ErbB3	ERBB3	P21860
Erk1	Erk1	MAPK3	P27361
Erk2	Erk2	MAPK1	P28482
Erk3	Erk3	MAPK6	Q16659
Erk7	Erk7	MAPK15	Q8TD08
FAK	FAK	PTK2	Q05397
FGFR1	FGFR1	FGFR1	P11362
FGFR2	FGFR2	FGFR2	P21802
FGFR3	FGFR3	FGFR3	P22607
FGFR4	FGFR4	FGFR4	P22455
FGR	FGR	FGR	P09769
FLT1	FLT1	FLT1	P17948
FLT3	FLT3	FLT3	P36888
FLT4	FLT4	FLT4	P35916
FMS	FMS	CSF1R	P07333
Fused	Fused	STK36	Q9NRP7
GAK	GAK	GAK	O14976
GCK	GCK	MAP4K2	Q12851
GCN2	GCN2	EIF2AK4	Q9P2K8
GPRK4	GPRK4	GRK4	P32298
GPRK5	GPRK5	GRK5	P34947
GPRK6	GPRK6	GRK6	P43250
GPRK7	GPRK7	GRK7	Q8WTQ7
GSK3A	GSK3A	GSK3A	P49840
GSK3B	GSK3B	GSK3B	P49841
HGK	ZC1/HGK	MAP4K4	O95819
HPK1	HPK1	MAP4K1	Q92918
HRI	HRI	EIF2AK1	Q9BQI3
HSER	HSER	GUCY2C	P25092
HUNK	HUNK	HUNK	P57058
IKKa	IKKa	CHUK	O15111
IKKb	IKKb	IKBKB	O14920
IKKe	IKKe	IKBKE	Q14164
IRAK1	IRAK1	IRAK1	P51617
IRE1	IRE1	ERN1	O75460
IRE2	IRE2	ERN2	Q76MJ5
ITK	ITK	ITK	Q08881
JAK3	JAK3	JAK3	P52333
JNK1	JNK1	MAPK8	P45983
JNK2	JNK2	MAPK9	P45984
JNK3	JNK3	MAPK10	P53779
KDR	KDR	KDR	P35968
KHS1	KHS1	MAP4K5	Q9Y4K4
KHS2	KHS2	MAP4K3	Q8IVH8
KIT	KIT	KIT	P10721
KSR1	KSR1	KSR1	Q8IVT5
KSR2	KSR2	KSR2	Q6VAB6
LATS1	LATS1	LATS1	O95835
LATS2	LATS2	LATS2	Q9NRM7
LIMK1	LIMK1	LIMK1	P53667
LKB1	LKB1	STK11	Q15831
LMR1	LMR1	AATK	Q6ZMQ8
LMR2	LMR2	LMTK2	Q8IWU2
LMR3	LMR3	LMTK3	Q96Q04
LOK	LOK	STK10	O94804
LZK	LZK	MAP3K13	O43283
MAP2K1	MAP2K1	MAP2K1	Q02750
MAP2K2	MAP2K2	MAP2K2	P36507
MAP2K3	MAP2K3	MAP2K3	P46734
MAP2K4	MAP2K4	MAP2K4	P45985
MAP2K5	MAP2K5	MAP2K5	Q13163
MAP2K6	MAP2K6	MAP2K6	P52564
MAP2K7	MAP2K7	MAP2K7	O14733
MAP3K1	MAP3K1	MAP3K1	Q13233
MAP3K4	MAP3K4	MAP3K4	Q9Y6R4
MAPKAPK2	MAPKAPK2	MAPKAPK2	P49137
MAPKAPK3	MAPKAPK3	MAPKAPK3	Q16644
MAPKAPK5	MAPKAPK5	MAPKAPK5	Q8IW41
MAST1	MAST1	MAST1	Q9Y2H9
MAST2	MAST2	MAST2	Q6P0Q8
MAST3	MAST3	MAST3	O60307
MAST4	MAST4	MAST4	O15021
MELK	MELK	MELK	Q14680
MET	MET	MET	P08581
MINK	ZC3/MINK	MINK1	Q8N4C8
MLKL	MLKL	MLKL	Q8NB16
MNK1	MNK1	MKNK1	Q9BUB5
MNK2	MNK2	MKNK2	Q9HBH9
MOK	MOK	MOK	Q9UQ07
MSK1	MSK1	RPS6KA5	O75582
MSK2	MSK2	RPS6KA4	O75676
MST1	MST1	STK4	Q13043
MST2	MST2	STK3	Q13188
MYO3A	MYO3A	MYO3A	Q8NEV4
MYO3B	MYO3B	MYO3B	Q8WXR4
MYT1	MYT1	PKMYT1	Q99640
NEK10	NEK10	NEK10	Q6ZWH5
NEK11	NEK11	NEK11	Q8NG66
NEK1	NEK1	NEK1	Q96PY6
NEK2	NEK2	NEK2	P51955
NEK3	NEK3	NEK3	P51956
NEK4	NEK4	NEK4	P51957
NEK5	NEK5	NEK5	Q6P3R8
NEK9	NEK9	NEK9	Q8TD19
NIK	NIK	MAP3K14	Q99558
NLK	NLK	NLK	Q9UBE8
NRK	ZC4/NRK	NRK	Q7Z2Y5
Obscn_b	Domain2_Obscn	OBSCN	Q5VST9
Obscn	Obscn	OBSCN	Q5VST9
p38a	p38a	MAPK14	Q16539
p38b	p38b	MAPK11	Q15759
p38d	p38d	MAPK13	O15264
p38g	p38g	MAPK12	P53778
p70S6Kb	p70S6Kb	RPS6KB2	Q9UBS0
PAK4	PAK4	PAK4	O96013
PAK5	PAK5	PAK7	Q9P286
PAK6	PAK6	PAK6	Q9NQU5
PBK	PBK	PBK	Q96KB5
PDGFRa	PDGFRa	PDGFRA	P16234
PDGFRb	PDGFRb	PDGFRB	P09619
PEK	PEK	EIF2AK3	Q9NZJ5
PKD1	PKD1	PRKD1	Q15139
PKD2	PKD2	PRKD2	Q9BZL6
PKD3	PKD3	PRKD3	O94806
PKG1	PKG1	PRKG1	Q13976
PKG2	PKG2	PRKG2	Q13237
PKR	PKR	EIF2AK2	P19525
PLK1	PLK1	PLK1	P53350
PLK2	PLK2	PLK2	Q9NYY3
PLK3	PLK3	PLK3	Q9H4B4
PLK4	PLK4	PLK4	O00444
PRP4	PRP4	PRPF4B	Q13523
RAF1	RAF1	RAF1	P04049
RNAseL	RNAseL	RNASEL	Q05823
RON	RON	MST1R	Q04912
ROR2	ROR2	ROR2	Q01974
RSK1	RSK3	RPS6KA1	Q15418
RSK2	RSK2	RPS6KA3	P51812
RSK4	RSK4	RPS6KA6	Q9UK32
SgK110	SgK110	SBK3	P0C264
SgK269	SgK269	PEAK1	Q9H792
SgK494	SgK494		Q96LW2
skMLCK	skMLCK	MYLK2	Q9H1R3
SLK	SLK	SLK	Q9H2G2
SNRK	SNRK	SNRK	Q9NRH2
SPEG_b	Domain2_SPEG	SPEG	Q15772
SPEG	SPEG	SPEG	Q15772
SRC	SRC	SRC	P12931
STK33	STK33	STK33	Q9BYT3
SuRTK106	SuRTK106	STYK1	Q6J9G0
TAK1	TAK1	MAP3K7	O43318
TAO1	TAO1	TAOK1	Q7L7X3
TAO2	TAO2	TAOK2	Q9UL54
TAO3	TAO3	TAOK3	Q9H2K8
TBCK	TBCK	TBCK	Q8TEA7
TBK1	TBK1	TBK1	Q9UHD2
TEC	TEC	TEC	P42680
TGFbR2	TGFbR2	TGFBR2	P37173
TLK1	TLK1	TLK1	Q9UKI8
TLK2	TLK2	TLK2	Q86UE8
TNIK	ZC2/TNIK	TNIK	Q9UKE5
TNK1	TNK1	TNK1	Q13470
TTK	TTK	TTK	P33981
TXK	TXK	TXK	P42681
ULK1	ULK1	ULK1	O75385
ULK2	ULK2	ULK2	Q8IYT8
ULK3	ULK3	ULK3	Q6PHR2
VRK1	VRK1	VRK1	Q99986
Wee1B	Wee1B	WEE2	P0C1S8
Wee1	Wee1	WEE1	P30291
YANK1	YANK1	STK32A	Q8WU08
YANK2	YANK2	STK32B	Q9NY57
YANK3	YANK3	STK32C	Q86UX6
YES	YES	YES1	P07947
ZAK	ZAK		Q9NYL2
ZAP70	ZAP70	ZAP70	P43403
